# Supplementary material for: Inference on spatial heterogeneity in tumor microenvironment using spatial transcriptomics data
Source: Comput Syst Oncol. Author manuscript; Available in PMC 2022 Sep 1. (PMC9410565; doi:10.1002/cso2.1043)
Supplement: Supplementary Table 1 [file NIHMS1830146-supplement-Supplementary_Table_1.txt]

Supplementary Table 1: Gene-sets corresponding to different cell types

cluster gene
Fibroblast SFRP2
Fibroblast LUM
Fibroblast APOD
Fibroblast DCN
Fibroblast SFRP4
Fibroblast COL1A1
Fibroblast CTHRC1
Fibroblast FBLN1
Fibroblast COL1A2
Fibroblast PTGDS
Fibroblast COL10A1
Fibroblast COL3A1
Fibroblast CCDC80
Fibroblast COL6A3
Fibroblast THBS2
Fibroblast CTSK
Fibroblast INHBA
Fibroblast AEBP1
Fibroblast FN1
Fibroblast COL8A1
Fibroblast MMP2
Fibroblast ISLR
Fibroblast SERPINF1
Fibroblast COL5A2
Fibroblast VCAN
Fibroblast MFAP4
Fibroblast COL5A1
Fibroblast RARRES2
Fibroblast C1S
Fibroblast COL12A1
Fibroblast MXRA8
Fibroblast PDGFRA
Fibroblast ASPN
Fibroblast PRELP
Fibroblast C1R
Fibroblast FGF7
Fibroblast SULF1
Fibroblast EMILIN1
Fibroblast EFEMP1
Fibroblast CDH11
Fibroblast BGN
Fibroblast COL6A2
Fibroblast SPON2
Fibroblast IGFBP5
Fibroblast PCOLCE
Fibroblast LOXL1
Fibroblast MFAP2
Fibroblast FBN1
Fibroblast ANTXR1
Fibroblast FAP
Fibroblast COL6A1
Fibroblast OLFML3
Fibroblast RCN3
Fibroblast HTRA1
Fibroblast THY1
Fibroblast CLEC11A
Fibroblast FBLN2
Fibroblast PRRX1
Fibroblast MEG3
Fibroblast PALLD
Fibroblast FSTL1
Fibroblast TMEM45A
Stellate RGS5
Stellate NDUFA4L2
Stellate HIGD1B
Stellate PDGFRB
Stellate ACTA2
Stellate COX4I2
Stellate TAGLN
Stellate MYL9
Stellate NOTCH3
Stellate PPP1R14A
Stellate MAP1B
Stellate TPM2
Stellate MFGE8
Stellate FRZB
Stellate CSRP2
Stellate SEPT4
Stellate GPX3
Stellate PGF
Stellate GJA4
Stellate MYLK
Stellate PLAC9
Stellate CRISPLD2
Stellate PTP4A3
Stellate PHLDA1
Stellate C11orf96
Stellate COL14A1
Stellate MCAM
Stellate ADAMTS1
Stellate IGFBP5
Stellate BGN
Stellate COL6A2
Myeloid C1QC
Myeloid C1QB
Myeloid TYROBP
Myeloid AIF1
Myeloid C1QA
Myeloid FCER1G
Myeloid MS4A6A
Myeloid MNDA
Myeloid CD14
Myeloid LST1
Myeloid TREM2
Myeloid IGSF6
Myeloid MS4A7
Myeloid VSIG4
Myeloid CD68
Myeloid C1orf162
Myeloid FCGR3A
Myeloid SPI1
Myeloid CD163
Myeloid FCGR2A
Myeloid MS4A4A
Myeloid CPVL
Myeloid IFI30
Myeloid RGS1
Myeloid FPR1
Myeloid CSF1R
Myeloid ALOX5AP
Myeloid HLA-DQA1
Myeloid CYBB
Myeloid ITGB2
Myeloid CSTA
Myeloid CD86
Myeloid HLA-DQB1
Myeloid RNASE6
Myeloid HAVCR2
Myeloid CTSS
Myeloid RGS10
Myeloid GPR183
Myeloid HLA-DMB
Endothelial RAMP2
Endothelial PLVAP
Endothelial CLDN5
Endothelial SDPR
Endothelial SPRY1
Endothelial CLEC14A
Endothelial RAMP3
Endothelial RBP7
Endothelial TMEM88
Endothelial EMCN
Endothelial AC011526.1
Endothelial VWF
Endothelial ELTD1
Endothelial SLCO2A1
Endothelial CD320
Endothelial LIFR
Endothelial ECSCR
Endothelial CDH5
Endothelial SOX18
Endothelial CALCRL
Endothelial COL15A1
Endothelial SLC9A3R2
Endothelial FLT1
Endothelial CD93
Endothelial F2RL3
Endothelial S1PR1
Endothelial JAM2
Endothelial CYYR1
Endothelial HYAL2
Endothelial FAM167B
Endothelial PTPRB
Endothelial MMRN2
Endothelial CD34
Endothelial EGFL7
Endothelial KDR
Endothelial NOTCH4
Endothelial PODXL
Endothelial ADCY4
Endothelial PPAP2A
Endothelial FAM107A
Endothelial TIE1
Endothelial ENG
Endothelial PIK3R3
Endothelial MYCT1
Endothelial ESAM
Endothelial CXorf36
Endothelial TSPAN7
Endothelial A2M
Endothelial THBD
Endothelial APOLD1
Endothelial ICAM2
Endothelial GPR116
Endothelial TCF4
Endothelial SOCS2
Endothelial GIMAP7
Endothelial RNASE1
Endothelial SPARCL1
Endothelial GIMAP5
Endothelial GIMAP4
Endothelial HEG1
Endothelial TIMP3
Endothelial AQP1
T CD3D
T CD2
T CD3E
T IL7R
T CD7
T PTPRCAP
T RAC2
T CD52
T LTB
T CORO1A
T CD37
B MS4A1
B CD79A
B VPREB3
B CD79B
B FCRLA
B IRF8
B CD19
B CD37
B LTB
B PTPRCAP
B LIMD2
B CD52
B LAPTM5
B CD53
B CORO1A
B HLA-DQA1
B RAC2
B HLA-DQB1
B TM4SF1
B MT1E
B MT1X
Tumor TFF1
Tumor TFF2
Tumor FXYD3
Tumor C19orf33
Tumor CEACAM6
Tumor TFF3
Tumor S100P
Tumor CLDN18
Tumor CTSE
Tumor LCN2
Tumor TSPAN1
Tumor KRT19
Tumor TMC5
Tumor MUC1
Tumor LINC01133
Tumor GPRC5A
Tumor AGR2
Tumor GPX2
Tumor SFN
Tumor MSLN
Tumor C15orf48
Tumor SLPI
Tumor C19orf77
Tumor PDZK1IP1
Tumor LGALS4
Tumor GCNT3
Tumor LAMB3
Tumor WFDC2
Tumor MGST1
Tumor LSR
Tumor S100A14
Tumor CAPN8
Tumor KCNK1
Tumor PIGR
Tumor SDCBP2
Tumor KLF5
Tumor VSIG2
Tumor LAMC2
Tumor SFTA2
Tumor MAL2
Tumor TMPRSS4
Tumor CLDN4
Tumor SLC44A4
Tumor NQO1
Tumor RAB11FIP1
Tumor SMIM22
Tumor CAMK2N1
Tumor IFT172
Tumor AGR3
Tumor MLPH
Tumor LIPH
Tumor SERINC2
Tumor KRT7
Tumor PHLDA2
Tumor CYP3A5
Tumor BIK
Endocrine TTR
Endocrine PCSK1N
Endocrine IAPP
Endocrine CHGA
Endocrine SCG5
Endocrine NEUROD1
Endocrine SLC30A8
Endocrine CHGB
Endocrine SCG3
Endocrine MIR7-3HG
Endocrine FAM159B
Endocrine NKX2-2
Endocrine SCGN
Endocrine GAD2
Endocrine PCSK2
Endocrine ABCC8
Endocrine PTPRN
Endocrine ERO1LB
Endocrine G6PC2
Ductal FXYD2
Ductal AMBP
Ductal LEFTY1
Ductal SLC4A4
Ductal BEX1
Ductal SERPINA5
Ductal CLDN10
Ductal SLC3A1
Ductal GMNN
Ductal CFTR
Ductal SFRP5
Ductal DEFB1
Ductal UGT2A3
Ductal VTN
Ductal SCTR
Ductal RP11-528G1.2
Ductal CITED4
Ductal LINC00671
Ductal FAM150B
Ductal DCDC2
Ductal HOMER2
Ductal MT1F
Ductal KCNJ16
Ductal AKAP7
Ductal PROX1
Ductal KCNJ15
Ductal PPP1R1B
Ductal RBP1
Ductal GATM
Ductal CA2
Ductal CLDN3
Ductal EPCAM
Ductal ANXA1
Ductal FXYD5
Acinar PRSS1
Acinar CPB1
Acinar AMY2A
Acinar CELA3A
Acinar CPA1
Acinar CELA2A
Acinar CELA3B
Acinar CTRB1
Acinar CTRB2
Acinar CLPS
Acinar PNLIP
Acinar PLA2G1B
Acinar SYCN
Acinar CTRC
Acinar CEL
Acinar PRSS3
Acinar CPA2
Acinar AMY2B
Acinar CELA2B
Acinar GP2
Acinar KLK1
Acinar CTRL
Acinar PNLIPRP1
Acinar ALB
Acinar SERPINI2
Acinar CUZD1
Acinar PDIA2
