# Supplementary material for: Inference on spatial heterogeneity in tumor microenvironment using spatial transcriptomics data
Source: Comput Syst Oncol. Author manuscript; Available in PMC 2022 Sep 1. (PMC9410565; doi:10.1002/cso2.1043)
Supplement: Supplementary Table 3 [file NIHMS1830146-supplement-Supplementary_Table_3.csv]

Supplementary Table 3: Pathway-level scores for spatial baorcodes in different samples.
Barcodes	Stemness	EMT	Cell.cycle	Hypoxia	Apoptosis	Adhesion	Inflammation	Sample.ID
10x10	0	0	0.016915423	0.060364376	0.078818565	0.085920771	0.051524323	S1
10x13	0	0	0.024733475	0.08366565	0.029367089	0.05393469	0.077360301	S1
10x14	0	0.028220859	0.022601279	0.047775432	0.017552743	0.09127409	0.054919908	S1
10x15	0	0	0.020469083	0.062240988	0.008607595	0.102649893	0.039639773	S1
10x16	0	0	0	0.08507311	0.03021097	0.091407923	0.077803204	S1
10x17	0	0	0.028713575	0.050746735	0.030379747	0.061830835	0.023916734	S1
10x19	0	0	0.049324805	0.093361483	0	0.076150964	0.021628405	S1
10x20	0.010141988	0	0.032551528	0.074204394	0.039493671	0.142398287	0.051155237	S1
10x24	0.034482759	0.051124744	0.045344705	0.10571585	0.036962025	0.057280514	0.062744519	S1
10x25	0	0	0.039943141	0.075533662	0.006751055	0.083511777	0.046504761	S1
10x26	0	0	0.039658849	0.11533349	0	0.093415418	0.094928767	S1
10x27	0.164300203	0	0.028144989	0.076237392	0	0.110278373	0.051450506	S1
10x28	0.250845166	0	0.02771855	0.100242396	0.035443038	0.136777302	0.075736325	S1
10x29	0	0.021676892	0.02416489	0.054421769	0.038481013	0.035867238	0.031741345	S1
10x30	0.058823529	0	0.013930348	0.05801861	0	0.031852248	0.039935041	S1
10x31	0	0	0.032977967	0.049652045	0.033924051	0.082173448	0.03971359	S1
10x32	0.00270453	0	0.042643923	0.056923919	0.032742616	0	0.032331882	S1
10x33	0.07505071	0	0.049182658	0.075768238	0.003881857	0.081102784	0.062006348	S1
11x11	0	0.061758691	0.046197584	0.059269685	0.002700422	0.041488223	0.049457444	S1
11x13	0	0	0.034115139	0.033544452	0	0.009635974	0.038458699	S1
11x14	0	0.004498978	0	0.065525061	0.038987342	0.081236617	0.051450506	S1
11x15	0	0.055623722	0.041080313	0.061693643	0.062109705	0.069860814	0.052114859	S1
11x16	0	0	0.124662402	0.118930331	0.036118143	0.057146681	0.083191851	S1
11x17	0	0	0.029992893	0.082570959	0.033755274	0.055005353	0.076326862	S1
11x19	0	0	0.073773987	0.068574556	0.039662447	0.110813704	0.057503506	S1
11x21	0	0.019631902	0	0.106575964	0.039662447	0.121921842	0.093009522	S1
11x22	0	0	0.036247335	0.092970522	0.021772152	0.138115632	0.05765114	S1
11x23	0.074374577	0	0.049182658	0.104542967	0.041181435	0.06383833	0.053517384	S1
11x24	0	0.060122699	0	0.047462663	0.092320675	0.032521413	0.089613937	S1
11x25	0.123732252	0	0.047192608	0.068887325	0.035274262	0.094486081	0.047685835	S1
11x26	0.053414469	0.027402863	0.017626155	0.04699351	0.064978903	0.055942184	0.042813907	S1
11x27	0	0	0.072352523	0.059347877	0.022447257	0.060626338	0.086882705	S1
11x28	0.137254902	0	0.012793177	0.051528657	0.025485232	0.058618844	0.084372924	S1
11x29	0.145368492	0.100204499	0.031840796	0.092032215	0.020759494	0.043094218	0.078984277	S1
11x30	0	0	0	0.063101103	0.065316456	0.016327623	0.089687754	S1
11x31	0	0	0.019047619	0.087262491	0.076624473	0.079362955	0.038015797	S1
11x32	0.026369168	0.045807771	0.031414357	0.03166784	0.092489451	0.080567452	0.06171108	S1
11x33	0	0	0.032267235	0.081945422	0.032742616	0.106664882	0.051819591	S1
11x34	0.067613252	0	0.050461976	0.108452576	0.042700422	0.057949679	0.110873256	S1
12x13	0.06964165	0	0.042217484	0.017984205	0	0.086857602	0.01188455	S1
12x14	0	0	0.021606254	0.068574556	0.055527426	0.056076017	0.026205064	S1
12x15	0	0	0.034825871	0.040816327	0.029029536	0.02382227	0.079427179	S1
12x16	0	0.008588957	0	0.044413168	0.031223629	0.086857602	0.06296597	S1
12x17	0	0	0.043212509	0.083509266	0.026160338	0.077890792	0.0859969	S1
12x19	0	0.035173824	0.029282161	0.041754633	0.01907173	0.061697002	0.061563446	S1
12x20	0	0.03599182	0.061265103	0.091797639	0.033417722	0.061964668	0.031446077	S1
12x21	0.000676133	0	0.058280028	0.078817734	0.067510549	0.085786938	0.056100982	S1
12x22	0	0	0.00554371	0.11072015	0.006075949	0.09890257	0.041411383	S1
12x23	0	0	0.037526652	0.07404801	0.021097046	0.090738758	0.070864398	S1
12x24	0	0	0.018479033	0.09078114	0	0.085786938	0.043552078	S1
12x25	0	0	0.050888415	0.073969818	0.011476793	0.096493576	0.06045619	S1
12x26	0	0	0.034968017	0.040268981	0	0.052194861	0.017642282	S1
12x27	0	0	0.038095238	0.085307686	0.026160338	0.10251606	0.096848011	S1
12x28	0	0	0	0.086402377	0.039156118	0.098501071	0.074333801	S1
12x29	0.029749831	0	0.051172708	0.033622644	0.082194093	0.04001606	0.017051746	S1
12x30	0	0.03190184	0.031130064	0.103291891	0.040843882	0.084582441	0.073890898	S1
12x31	0.014198783	0	0.0594172	0.027132692	0.056540084	0.02743576	0.073226545	S1
12x32	0	0.054805726	0.017910448	0.056141997	0	0.050990364	0.062744519	S1
12x33	0	0	0.086567164	0.062084604	0.041350211	0.038410064	0.075588691	S1
12x34	0	0.041308793	0.020042644	0.073031511	0.01907173	0.048046039	0.092345169	S1
13x13	0.0831643	0	0.03326226	0.053483462	0.082700422	0.036937901	0.05868458	S1
13x14	0.023664638	0	0	0.073735241	0.082025316	0.048982869	0.053886469	S1
13x15	0	0.026993865	0.037668799	0.060286183	0.039156118	0.083779443	0.077212667	S1
13x16	0.007437458	0.142740286	0.021321962	0.047306279	0.027172996	0.052462527	0.026352698	S1
13x17	0	0	0.01506752	0.026663539	0.056708861	0.067050321	0.028862479	S1
13x19	0	0.022494888	0.032267235	0.05340527	0.025991561	0.110947537	0.047685835	S1
13x20	0	0.058895706	0.103056148	0.083274689	0.028860759	0.081638116	0.02428582	S1
13x21	0	0	0.03681592	0.127687857	0.041687764	0.078024625	0.083191851	S1
13x22	0.070317782	0	0.011940299	0.045664243	0.022616034	0.066381156	0.096626559	S1
13x23	0	0	0.02018479	0.067167097	0.0492827	0.051927195	0.070347678	S1
13x24	0	0	0.030987918	0.053327078	0.001518987	0.076686296	0.031298442	S1
13x25	0.157538878	0	0.038663824	0.07725389	0	0.023956103	0.087547058	S1
13x26	0	0.006543967	0.117981521	0.061537259	0	0.029175589	0.044954602	S1
13x27	0.148073022	0.047852761	0.030561478	0.065525061	0	0.027168094	0.048276371	S1
13x28	0	0	0.021890547	0.037297678	0	0.033993576	0.058979848	S1
13x29	0	0	0.04278607	0.034404566	0.030886076	0.14387045	0.046873847	S1
13x30	0.148073022	0	0.019331912	0.069669247	0	0.054603854	0.056027165	S1
13x31	0	0.085480573	0.027434257	0.057158496	0.032405063	0.073340471	0.05336975	S1
13x32	0	0.009406953	0.079886283	0.091954023	0.01907173	0.060626338	0.081641692	S1
13x33	0	0	0.024307036	0.081632653	0.042531646	0.073206638	0.054846091	S1
13x34	0	0.071574642	0	0.075533662	0	0.043897216	0.060677641	S1
14x13	0	0	0.012651031	0.056845727	0.037299578	0.074678801	0.066140105	S1
14x14	0	0.00204499	0.040511727	0.05661115	0.010126582	0.057682013	0.056470067	S1
14x15	0	0.075664622	0.002274343	0.050043006	0.054177215	0.106397216	0.030634089	S1
14x16	0	0.047034765	0.022743426	0.08366565	0	0.068656317	0.031888979	S1
14x17	0	0.079345603	0.012508884	0.103135507	0.021265823	0.064239829	0.074333801	S1
14x18	0	0	0.012935323	0.069043709	0.01350211	0.070797645	0.05285303	S1
14x19	0	0	0.020042644	0.060989913	0.089620253	0.074277302	0.061784897	S1
14x20	0	0	0.066808813	0.038235984	0	0.053667024	0.035875101	S1
14x21	0	0	0.062402274	0.070451169	0.041181435	0.048313704	0.012991806	S1
14x22	0	0.053578732	0.043354655	0.078348581	0.03628692	0.071868308	0.051524323	S1
14x23	0.018255578	0	0.039374556	0.03596841	0.078481013	0.052462527	0.048350188	S1
14x24	0.128465179	0	0	0.041129095	0.033586498	0.040952891	0.05942275	S1
14x25	0.045300879	0.02208589	0	0.049573853	0.021097046	0.002944325	0.044290249	S1
14x26	0	0	0.016204691	0.079365079	0.057383966	0.06116167	0.019118624	S1
14x27	0	0.017177914	0	0.042927516	0.00185654	0.023153105	0.025171625	S1
14x28	0	0	0.03525231	0.101337087	0	0.085251606	0.031446077	S1
14x29	0	0	0.046055437	0.123856439	0	0.077756959	0.070642947	S1
14x30	0	0	0	0.068574556	0.060590717	0.075883298	0.035801284	S1
14x31	0	0	0.052878465	0.079443272	0	0.08137045	0.06650919	S1
14x32	0	0.059304703	0.01307747	0.038861522	0.037130802	0.055273019	0.048350188	S1
14x33	0	0	0.034115139	0.010790523	0	0.021413276	0.054403189	S1
14x34	0	0	0.02018479	0.060129799	0.041012658	0.063704497	0.023695283	S1
15x13	0.016903313	0	0.017768301	0.089686449	0.070379747	0.028104925	0.057060604	S1
15x14	0	0.067075665	0	0.065446868	0.009451477	0.07735546	0.059348933	S1
15x15	0	0.081799591	0.053020611	0.100242396	0.082531646	0.063570664	0.056174799	S1
15x16	0	0.045398773	0.018763326	0.069121902	0.031392405	0.076284797	0.04399498	S1
15x17	0	0	0	0.052779733	0.035780591	0.058083512	0.039344504	S1
15x18	0	0	0.002132196	0.052154195	0.047257384	0.036670236	0.087030339	S1
15x19	0.048005409	0	0.034399431	0.07404801	0.070886076	0.08137045	0.056986787	S1
15x20	0.029073698	0	0.028855721	0.057471264	0	0.08498394	0.064147044	S1
15x21	0	0	0.052594172	0.051294081	0.027172996	0.012714133	0.075736325	S1
15x22	0	0	0.038663824	0.07264055	0.031223629	0.093013919	0.021554588	S1
15x23	0	0	0.006112296	0.082492767	0.021265823	0.043094218	0.05942275	S1
15x24	0	0.094478528	0.002274343	0.038783329	0	0.093816916	0.054329372	S1
15x25	0	0	0.04434968	0.059426069	0.042700422	0.044298715	0.03794198	S1
15x26	0	0	0.027292111	0.047540855	0	0.029978587	0.032848601	S1
15x27	0	0	0.001705757	0.060833529	0.017890295	0.010572805	0.059644202	S1
15x28	0	0	0.040227434	0.069200094	0.028860759	0.051124197	0.047242932	S1
15x29	0	0	0.039943141	0.058800532	0.059409283	0.134635974	0.078172289	S1
15x30	0	0	0.021748401	0.067401673	0	0.081504283	0.069018971	S1
15x31	0	0	0.017199716	0.067088905	0.003544304	0.09261242	0.066213922	S1
15x32	0	0	0.046624023	0.088669951	0.0707173	0.089400428	0.076326862	S1
15x33	0.096686951	0	0.021179815	0.062788334	0.025485232	0.030647752	0.041263748	S1
15x34	0.025693036	0.109202454	0.031556503	0.076471968	0	0.029978587	0.03794198	S1
16x13	0	0.041717791	0.010234542	0.073813433	0	0.100508565	0.040747029	S1
16x14	0	0.01799591	0.012508884	0.081945422	0.021097046	0.102382227	0.057577323	S1
16x15	0	0.008588957	0.045486851	0.097271092	0	0.124866167	0.086956522	S1
16x16	0	0.035173824	0.024591329	0.067401673	0.020759494	0.035599572	0.065992471	S1
16x17	0	0.03803681	0.028002843	0.063804832	0.018565401	0.079095289	0.012253635	S1
16x18	0	0.062576687	0.008102345	0.07404801	0.035611814	0.058485011	0.025466893	S1
16x19	0	0.091615542	0	0.054734537	0.103291139	0.020342612	0.049678896	S1
16x20	0	0.119836401	0	0.062866526	0.028016878	0.023420771	0.071159666	S1
16x21	0	0	0.055152807	0.090859332	0	0.029443255	0.018159002	S1
16x22	0	0	0.037953092	0.062319181	0.048270042	0.065979657	0.016018307	S1
16x23	0.102096011	0.068711656	0.031840796	0.042301978	0.067004219	0.060091006	0.053738835	S1
16x24	0	0	0.074484719	0.044569552	0.040168776	0.043897216	0.014099063	S1
16x25	0.067613252	0	0.02061123	0.070607553	0.056371308	0.08498394	0.034103492	S1
16x26	0	0.060940695	0.027434257	0.059426069	0	0.055005353	0.035284565	S1
16x27	0	0	0.035394456	0.032058801	0.0092827	0.022216274	0.002878866	S1
16x28	0	0.040899796	0.044491827	0.076941121	0	0.020342612	0.035579833	S1
16x30	0	0	0.066382374	0.086793338	0	0.077623126	0.050490884	S1
16x31	0	0	0.061691542	0.082492767	0.069535865	0.096092077	0.034177309	S1
16x32	0.160243408	0	0.029282161	0.066619751	0.016202532	0.082173448	0.065992471	S1
16x33	0	0	0.045771144	0.105559465	0.028185654	0.079362955	0.080386802	S1
16x34	0	0	0.036531628	0.047540855	0.038649789	0.04135439	0.05639625	S1
17x13	0	0	0.009950249	0.089608257	0.066160338	0.0750803	0.076991216	S1
17x14	0	0.052760736	0	0.0861678	0.007257384	0.056076017	0.012548904	S1
17x15	0	0	0.036105188	0.053170694	0.016202532	0.08993576	0.045692773	S1
17x16	0	0	0.006965174	0.060207991	0.037468354	0.060894004	0.06473758	S1
17x17	0	0	0.02217484	0.087106107	0.03257384	0.093683084	0.036908541	S1
17x18	0.118323191	0	0.030703625	0.064039409	0.028860759	0.052328694	0.066804459	S1
17x19	0	0	0.01663113	0.069356478	0.073755274	0.054202355	0.052926847	S1
17x20	0	0	0.055152807	0.081007115	0	0.076820128	0.118181147	S1
17x21	0	0	0.0039801	0.076237392	0.058227848	0.031183084	0.023547649	S1
17x22	0	0	0	0.037454062	0	0	0.054255555	S1
17x23	0	0.07198364	0	0.067949019	0.063122363	0.032521413	0.014246697	S1
17x24	0	0.049897751	0.041933191	0.079443272	0.055696203	0.065042827	0.074481435	S1
17x25	0	0.03190184	0.031414357	0.034326374	0.042869198	0.046172377	0.015796855	S1
17x26	0	0.006952965	0.016773276	0.059660646	0.059915612	0.112821199	0.034767845	S1
17x28	0	0	0.067661692	0.045586051	0.052658228	0	0.072931276	S1
17x29	0	0	0.03880597	0.049026507	0.029535865	0.00133833	0.005462464	S1
17x30	0	0	0.072210377	0.035655642	0	0.031584582	0.073669447	S1
17x31	0	0	0.006396588	0.081398076	0.02835443	0.055406852	0.066361556	S1
17x32	0	0.020449898	0.062117982	0.095472672	0.018734177	0.094486081	0.076031594	S1
17x33	0	0.053578732	0.070646766	0.074595355	0.034767932	0.062232334	0.034472577	S1
17x34	0	0	0.057285004	0.097271092	0	0.101311563	0.066583007	S1
18x13	0.008789723	0	0	0.071936821	0	0.064641328	0.0652543	S1
18x14	0	0.024539877	0.050035537	0.050043006	0.015189873	0.069860814	0.089244851	S1
18x15	0	0	0.016488984	0.053248886	0.004388186	0.046172377	0.046578578	S1
18x16	0	0	0.055721393	0.078114004	0.018396624	0.085786938	0.025023991	S1
18x17	0.029073698	0	0.007391613	0.043240285	0.031392405	0.029577088	0.015058685	S1
18x18	0	0	0.03724236	0.039408867	0.025654008	0.053399358	0.024581088	S1
18x19	0	0	0.038948117	0.043631246	0	0.046038544	0.0414852	S1
18x20	0	0	0.044065387	0.054030808	0	0.016059957	0.047169115	S1
18x21	0	0	0.03525231	0.068574556	0	0.06611349	0.071085849	S1
18x22	0	0	0.015351812	0.106966925	0.051308017	0.055808351	0.045545139	S1
18x23	0	0	0.05387349	0.119008523	0.078481013	0.029577088	0.052188676	S1
18x24	0	0	0.039090263	0.023770428	0	0	0.063187422	S1
18x25	0.194726166	0	0	0.045820627	0.023797468	0.029710921	0.039123053	S1
18x26	0	0	0.022032694	0.076002815	0.014514768	0.05393469	0.053886469	S1
18x28	0	0	0.032977967	0.087809837	0.061772152	0.054336188	0.033955857	S1
18x29	0	0	0.034825871	0.032136993	0.000506329	0.104523555	0.05942275	S1
18x30	0	0.008997955	0.062402274	0.073266088	0.07021097	0.058351178	0.028419576	S1
18x31	0	0.055214724	0.07803838	0.075142701	0.066160338	0.039346895	0.070347678	S1
18x32	0.064908722	0.011860941	0.042075338	0.107670654	0.047088608	0.084850107	0.106813317	S1
18x33	0	0	0.032977967	0.086324185	0.00556962	0.09890257	0.079279545	S1
18x34	0	0	0.018763326	0.064195793	0.046413502	0.101043897	0.059348933	S1
19x13	0	0	0.067803838	0.086715146	0.063797468	0.064239829	0.069757142	S1
19x14	0.101419878	0	0.032125089	0.061615451	0.038649789	0.071466809	0.064147044	S1
19x15	0	0	0.002985075	0.024083196	0.033586498	0.016729122	0.043699712	S1
19x17	0	0	0	0.075064509	0	0.050053533	0.02782904	S1
19x18	0	0	0.035394456	0.058487763	0.009957806	0.02609743	0.028714845	S1
19x19	0	0.090797546	0.077896233	0.055125498	0.051139241	0.048982869	0.024138186	S1
19x20	0.008789723	0	0.056005686	0.032527954	0.067004219	0.052462527	0.080903521	S1
19x21	0	0.060122699	0.00909737	0.015638439	0	0.065979657	0.035210748	S1
19x22	0.087221095	0.072801636	0.071357498	0.063413871	0	0.08632227	0.089983022	S1
19x23	0	0.036809816	0.067945984	0.080225194	0.058396624	0.052061028	0.012475087	S1
19x24	0.117647059	0.045807771	0.062686567	0.064899523	0.025991561	0.095690578	0.011367831	S1
19x25	0	0	0.026012793	0.055360075	0.050801688	0	0.034694028	S1
19x26	0.056118999	0.018813906	0.038095238	0.048557354	0.045063291	0.053667024	0.081494058	S1
19x27	0	0.076482618	0.025870647	0.068418172	0.033755274	0.166220557	0.032848601	S1
19x28	0	0.026993865	0.053589197	0.019782626	0.046582278	0.095422912	0.084668192	S1
19x29	0	0.080163599	0.034683724	0.042927516	0.03257384	0.049652034	0.075071972	S1
19x30	0	0	0	0.066150598	0.030042194	0.065042827	0.005683915	S1
19x31	0	0	0.056716418	0.051294081	0.033586498	0.059288009	0.084446741	S1
19x32	0	0	0.083724236	0.08757526	0.052151899	0.069860814	0.103417731	S1
19x33	0	0.01595092	0.013930348	0.048244585	0.051476793	0.070262313	0.055731896	S1
19x34	0	0.001226994	0.025870647	0.080537962	0.021097046	0.033993576	0.052262494	S1
20x13	0	0.046216769	0.019189765	0.060286183	0.015189873	0.02114561	0.029895918	S1
20x14	0.036511156	0	0.099360341	0.042223786	0.028691983	0	0.055362811	S1
20x15	0	0	0.048756219	0.046680741	0.067341772	0.066514989	0.012917989	S1
20x16	0	0	0.028287136	0.050590351	0.028860759	0.040417559	0.016313575	S1
20x17	0	0.031083845	0.04790334	0.055985613	0.038818565	0.016595289	0.062153982	S1
20x18	0	0.068711656	0.033120114	0.035733834	0.042531646	0.03238758	0.074629069	S1
20x19	0	0	0.001705757	0.037063101	0.026835443	0.051927195	0.013951428	S1
20x20	0	0	0.038521677	0.039565251	0.066835443	0.0373394	0.091754632	S1
20x21	0	0	0.046766169	0.039017906	0.015189873	0.040819058	0.017347014	S1
20x22	0.127112914	0	0.036247335	0.058565955	0	0.047778373	0.012253635	S1
20x23	0.006761325	0	0.056147832	0.019000704	0.036962025	0.011911135	0.048276371	S1
20x24	0	0	0	0.063883024	0.073755274	0.011375803	0.043330627	S1
20x25	0.045300879	0	0.024733475	0.060598952	0	0.023420771	0.034767845	S1
20x26	0	0	0.027292111	0.073735241	0	0	0.025171625	S1
20x27	0	0	0.054726368	0.02134647	0.030379747	0	0.035579833	S1
20x28	0	0.052760736	0.068941009	0.063648448	0.040675105	0.05125803	0.021554588	S1
20x29	0	0	0.077327647	0.073031511	0.065485232	0.038410064	0.050121798	S1
20x30	0	0	0.056574271	0.075690046	0	0.030246253	0.064442312	S1
20x31	0.1392833	0.078936605	0.056574271	0.060207991	0.011476793	0.11375803	0.056470067	S1
20x32	0	0	0.101350391	0.104464774	0.00371308	0.015390792	0.069388056	S1
20x33	0.148073022	0.072392638	0.030419332	0.080928923	0.021603376	0.101713062	0.024433454	S1
20x34	0	0	0.053304904	0.077410274	0	0.090604925	0.046578578	S1
21x14	0	0	0.033688699	0.048479162	0.031729958	0.021680942	0.058832214	S1
21x15	0	0	0.064818763	0.067010712	0	0.074277302	0.0890234	S1
21x16	0	0	0	0.049808429	0.019915612	0.023554604	0.034620211	S1
21x17	0.14739689	0	0	0.051919618	0.035274262	0.056879015	0.06119436	S1
21x18	0	0	0	0.034639143	0.064303797	0	0.061932531	S1
21x19	0.117647059	0.023312883	0	0.04449136	0.007763713	0.030513919	0.049088359	S1
21x20	0.054766734	0	0.00909737	0.065290484	0.014177215	0	0.048866908	S1
21x21	0	0.042944785	0.012793177	0.01923528	0.004219409	0.0373394	0.019635344	S1
21x22	0.106828938	0	0.010945274	0.062006412	0.056033755	0.038945396	0.032774784	S1
21x23	0.111561866	0.033128834	0.019047619	0.047775432	0.001687764	0.027301927	0.028641028	S1
21x24	0	0.013087935	0.044776119	0.054109	0.025485232	0.028640257	0.070200044	S1
21x25	0	0	0	0.063257487	0.024810127	0.034662741	0.018232819	S1
21x26	0	0.088752556	0	0	0.021940928	0.033056745	0.021776039	S1
21x27	0	0	0.012224591	0.062475565	0.025991561	0	0.021111685	S1
21x28	0	0	0.059559346	0.063335679	0.045400844	0.037473233	0.048350188	S1
21x29	0	0	0.079744136	0.067088905	0.089620253	0.11643469	0.063113604	S1
21x30	0	0	0.077043355	0.12886074	0.004050633	0.066247323	0.057282055	S1
21x31	0	0	0.030987918	0.146297599	0	0.080701285	0.06045619	S1
21x32	0	0	0.057569296	0.070060208	0.018059072	0.104657388	0.076253045	S1
21x33	0	0	0.018336887	0.066150598	0	0.075481799	0.047390566	S1
22x14	0	0	0.053304904	0.045586051	0.0092827	0.04135439	0.008784233	S1
22x15	0.15010142	0	0.032125089	0.02244116	0.017552743	0.009234475	0.048571639	S1
22x16	0	0.097750511	0.036531628	0.05090312	0.10278481	0.021279443	0.034472577	S1
22x17	0	0.018404908	0.035820896	0.06302291	0.045063291	0.037874732	0.048719274	S1
22x18	0	0.03394683	0.095095949	0.056767535	0	0.034127409	0.025614527	S1
22x19	0	0	0.081734186	0.065994214	0.022109705	0.017933619	0.056839153	S1
22x20	0	0.012678937	0.053589197	0.064821331	0	0.013115632	0.051007603	S1
22x21	0	0	0.03880597	0.040894519	0.029873418	0.055005353	0.020078246	S1
22x23	0	0.067484663	0.037100213	0.044100399	0.014177215	0.027301927	0.048202554	S1
22x24	0	0.026584867	0.014356787	0.014387364	0.059915612	0.054470021	0.055731896	S1
22x25	0	0	0.003269367	0.039799828	0.035105485	0.045770878	0.029157747	S1
22x26	0	0.099795501	0.04633973	0.03026038	0.032236287	0.052730193	0.036244187	S1
22x27	0	0.08997955	0.068230277	0.052076003	0.002025316	0.050722698	0.01897099	S1
22x28	0	0.020449898	0.037810945	0.049182892	0.047088608	0.063169165	0.067468812	S1
22x29	0	0	0.052736318	0.098053014	0.023291139	0.053667024	0.092935705	S1
22x30	0	0	0.033404407	0.093439675	0.013839662	0.081771949	0.080091533	S1
22x31	0	0	0.071783937	0.07866135	0.042025316	0.107869379	0.063851775	S1
22x32	0	0.002862986	0.02615494	0.104230198	0.018059072	0.099304069	0.074333801	S1
22x33	0	0	0.043212509	0.104542967	0	0.063169165	0.08193696	S1
23x15	0	0.020858896	0.017341862	0.0380796	0.006751055	0	0.119583672	S1
23x16	0	0	0	0.030651341	0.078649789	0.028506424	0.04628331	S1
23x17	0	0.072392638	0.01506752	0.054187192	0.037805907	0.020877944	0.023326198	S1
23x18	0	0	0	0.034248182	0.064472574	0.01485546	0.01313944	S1
23x19	0	0	0.062686567	0.048948315	0.056371308	0.071868308	0.040082675	S1
23x20	0	0.033128834	0.024875622	0.073422472	0.152405063	0.11870985	0.019561527	S1
23x21	0.035835024	0	0.067093106	0.045664243	0	0.066916488	0.047095298	S1
23x22	0	0.067075665	0.033830846	0.019157088	0.034599156	0.043897216	0.050343249	S1
23x23	0.189993239	0	0.037100213	0.056454766	0	0.027569593	0.041632834	S1
23x24	0.152129817	0.033537832	0.056432125	0.01743686	0.018059072	0.0625	0.027238503	S1
23x25	0.045300879	0	0.038663824	0.085307686	0	0.031718415	0.051819591	S1
23x26	0	0	0	0.064586754	0.047257384	0.041622056	0.055953348	S1
23x27	0	0	0.039800995	0.057549457	0.011814346	0.081905782	0.073964715	S1
23x28	0.282623394	0	0.110589908	0.07795762	0.040675105	0.011375803	0.0652543	S1
23x29	0	0	0.029566453	0.122605364	0.008607595	0.062098501	0.036760906	S1
23x30	0.06693712	0	0.079317697	0.094847134	0.02649789	0.061830835	0.093747693	S1
23x31	0.090601758	0	0.055294954	0.110954727	0.023797468	0.125669165	0.090942644	S1
23x32	0	0	0.056432125	0.075768238	0.025654008	0.059555675	0.050047981	S1
24x16	0	0	0.027007818	0.033779029	0.010126582	0.028506424	0.038901602	S1
24x17	0	0	0.036531628	0.049964814	0.025316456	0.015926124	0.044659334	S1
24x18	0	0	0.063539446	0.049808429	0.007594937	0.071868308	0.041780468	S1
24x19	0	0	0.03724236	0.102353585	0.032742616	0.065711991	0.01313944	S1
24x20	0	0	0.030419332	0.01743686	0.016877637	0.047912206	0.064220861	S1
24x21	0	0.017586912	0.000568586	0.048948315	0	0.055540685	0.030560272	S1
24x22	0.07234618	0	0.016773276	0.043240285	0	0.060224839	0.021849856	S1
24x23	0	0.067075665	0.056574271	0.034951912	0.032742616	0.034395075	0.045176054	S1
24x24	0	0	0.020042644	0.053561655	0.027172996	0.032922912	0.054698457	S1
24x25	0	0	0.044491827	0.043709438	0.009620253	0.045235546	0.016608843	S1
24x26	0.054766734	0	0.050035537	0.051841426	0.019915612	0.019004283	0.064294678	S1
24x27	0.085192698	0.030265849	0.05344705	0.086636954	0	0.034528908	0.028862479	S1
24x28	0	0	0.041364606	0.063335679	0	0.060760171	0.077729387	S1
24x29	0	0	0.033546553	0.100007819	0.011308017	0.061697002	0.098250535	S1
24x30	0	0.075255624	0.027149964	0.074986316	0	0.054336188	0.060899092	S1
24x31	0	0	0.043354655	0.139964032	0	0.068923983	0.065180483	S1
24x32	0	0.014723926	0.090973703	0.086949722	0	0.069057816	0.07005241	S1
25x17	0.029749831	0	0.028429282	0.067088905	0.038312236	0.030915418	0.037203809	S1
25x18	0	0.01799591	0.033972992	0.03166784	0.019409283	0	0.037572894	S1
25x19	0	0	0.063255153	0.049886621	0.01907173	0	0.035432199	S1
25x20	0.161595673	0	0.002985075	0.080694347	0.026160338	0	0.082896582	S1
25x21	0	0	0.03525231	0.055829228	0	0.021011777	0.058979848	S1
25x22	0	0.014314928	0.082018479	0.050590351	0.027341772	0	0.085111095	S1
25x23	0	0	0.041080313	0.103057315	0	0.034930407	0.031076991	S1
25x24	0	0.08997955	0	0.05872234	0	0.028372591	0.07359563	S1
25x25	0.07775524	0.057259714	0.02615494	0.051294081	0.049451477	0.050455032	0.047833469	S1
25x26	0.004056795	0	0.020326937	0.067167097	0	0.073206638	0.06119436	S1
25x27	0	0	0.096801706	0.087027915	0	0.077890792	0.095297852	S1
25x28	0	0	0.062686567	0.080772539	0.01907173	0.139587794	0.065697202	S1
25x29	0.076402975	0	0.058564321	0.107436078	0.060253165	0.095021413	0.04502842	S1
25x30	0.0831643	0.0200409	0.093105899	0.073422472	0	0.043495717	0.092861888	S1
25x31	0	0.004907975	0.057569296	0.148174212	0.012489451	0.08364561	0.071159666	S1
25x32	0	0.054396728	0.049609097	0.112909532	0.023122363	0.077890792	0.084151473	S1
26x17	0	0.024130879	0.033972992	0.060677144	0.034261603	0.083511777	0.095445486	S1
26x18	0.023664638	0.005725971	0.03127221	0.077410274	0.004219409	0	0.013877611	S1
26x19	0.121703854	0	0.035820896	0.054265384	0.05164557	0.049384368	0.001107256	S1
26x20	0	0.015132924	0.027149964	0.034482759	0.037637131	0.072938972	0.050417067	S1
26x21	0	0	0.035110163	0.023692236	0.027004219	0.031986081	0.042001919	S1
26x22	0	0	0.042217484	0.050433967	0	0.011777302	0.074407618	S1
26x23	0	0	0.015778252	0.112596763	0.030042194	0.09261242	0.072045471	S1
26x24	0.098039216	0	0.046908316	0.067870826	0.016877637	0.137714133	0.049752713	S1
26x25	0	0.047443763	0.009381663	0.064273985	0.003206751	0.027569593	0.012622721	S1
26x26	0	0	0.07050462	0.067167097	0.025316456	0.033056745	0.046061859	S1
26x27	0	0	0.043212509	0.092423176	0	0.124598501	0.110504171	S1
26x28	0	0	0.03326226	0.062397373	0.054852321	0.035465739	0.069609508	S1
26x29	0.035835024	0	0.032977967	0.059504261	0.049113924	0.064908994	0.07359563	S1
26x30	0	0.009815951	0.133049041	0.123778247	0.018396624	0.092344754	0.048719274	S1
26x31	0	0.059304703	0	0.060129799	0.009451477	0.070797645	0.078024655	S1
27x18	0	0	0.047334755	0.066697944	0	0.069191649	0.033660589	S1
27x19	0	0	0.047619048	0.046758933	0.005907173	0.025026767	0.035727467	S1
27x20	0.062880325	0.005316973	0.08358209	0.053874423	0	0	0.053960286	S1
27x21	0	0	0.059701493	0.065916022	0	0.081236617	0.058094043	S1
27x22	0.090601758	0	0.068372424	0.092970522	0.025485232	0.053800857	0.059275116	S1
27x23	0	0	0.051457001	0.069825631	0.051139241	0.080299786	0.068871337	S1
27x25	0	0.062576687	0.04079602	0.107983423	0.033417722	0.114561028	0.03794198	S1
27x26	0	0	0.044633973	0.114316991	0.008607595	0.090872591	0.07056913	S1
27x27	0.020960108	0	0.059559346	0.064821331	0	0.017130621	0.058906031	S1
27x28	0	0	0.068372424	0.13597623	0.016033755	0.120851178	0.075957777	S1
28x18	0.149425287	0	0.086425018	0.067870826	0.006751055	0.005620985	0.043109175	S1
28x19	0.046653144	0	0.051172708	0.09007741	0.052658228	0.002542827	0.064811397	S1
28x20	0	0	0.041791045	0.071233091	0	0.042826552	0.045397505	S1
28x21	0	0	0.069225302	0.110876535	0.035443038	0.079630621	0.093600059	S1
28x22	0.038539554	0	0.068088131	0.08898272	0.002025316	0.110278373	0.121872001	S1
28x23	0.161595673	0	0.028002843	0.067010712	0.039831224	0.046172377	0.078024655	S1
28x25	0	0	0.069225302	0.086715146	0.017890295	0.045235546	0.06650919	S1
28x26	0	0	0.069225302	0.084291188	0.024978903	0.072002141	0.102384292	S1
29x19	0.116294794	0	0.045202559	0.102275393	0.007763713	0.130888651	0.061268177	S1
29x20	0	0	0.040085288	0.058253186	0	0.023688437	0.054993726	S1
29x21	0	0	0.085429993	0.108139808	0.016877637	0.055406852	0.056470067	S1
29x22	0.032454361	0.027811861	0.059132907	0.089999218	0.002700422	0.088731263	0.059201299	S1
29x23	0	0	0.024733475	0.038861522	0.01535865	0.028104925	0.064885214	S1
2x14	0.120351589	0	0.090831557	0.028070999	0.057383966	0.099437901	0.03971359	S1
2x15	0	0	0.059843639	0.057862225	0.058396624	0.028640257	0.039565956	S1
2x16	0.068965517	0	0	0.061771835	0.010464135	0.055674518	0.048645457	S1
2x17	0	0	0.044633973	0.093126906	0.067004219	0.110813704	0.056986787	S1
2x18	0.015551048	0.096932515	0.035820896	0.108061615	0.026329114	0.084180942	0.062670702	S1
30x20	0	0	0.057711443	0.054030808	0.01350211	0.064641328	0.048793091	S1
30x21	0	0.039263804	0.008102345	0.09648917	0.022953586	0.029443255	0.051450506	S1
30x22	0	0	0.054726368	0.10892173	0.063628692	0.077087794	0.057060604	S1
3x13	0	0	0.048898365	0.053014309	0.029704641	0	0.096774194	S1
3x14	0	0	0.043923241	0.050668543	0	0.042826552	0.012622721	S1
3x15	0	0	0.020042644	0.018218782	0.038649789	0.009769807	0.03919687	S1
3x16	0	0	0	0.07084213	0.028691983	0.07374197	0.07005241	S1
3x17	0	0	0.008955224	0.057862225	0.015021097	0.123929336	0.071307301	S1
3x18	0.038539554	0	0.053162758	0.081789037	0.105485232	0.131691649	0.050121798	S1
4x10	0	0	0.098365316	0.049886621	0.081687764	0.027569593	0.053665018	S1
4x11	0	0.079345603	0.034541578	0.032997107	0.006413502	0.014453961	0.03211043	S1
4x13	0	0.023721881	0.0297086	0.068652748	0.033755274	0.027569593	0.048571639	S1
4x14	0	0	0.037384506	0.061615451	0.032405063	0.064775161	0.052262494	S1
4x15	0	0	0.050035537	0	0.028860759	0.068656317	0.042371005	S1
4x16	0.036511156	0.118609407	0	0.065681445	0.065316456	0	0.036096553	S1
4x17	0	0	0.043212509	0.097740246	0	0.071868308	0.05336975	S1
4x8	0	0	0.02615494	0.061693643	0.038481013	0.006156317	0.066656824	S1
4x9	0	0.059304703	0.000995025	0.033622644	0.032911392	0.019271949	0.055731896	S1
5x10	0	0.086707566	0.031982942	0.077332082	0	0.069057816	0.060530007	S1
5x11	0	0	0	0.045977011	0.024303797	0.055540685	0.060234738	S1
5x13	0.093982421	0	0.026439232	0.045977011	0.053839662	0.008431478	0.036982358	S1
5x14	0	0.100613497	0.084861407	0.029165689	0.039831224	0.026900428	0.051893408	S1
5x15	0	0.040490798	0.002842928	0.064977715	0.000675105	0	0.071085849	S1
5x16	0	0	0.054442075	0.110407381	0.050126582	0.124197002	0.066656824	S1
5x17	0	0	0.073063255	0.037845023	0.071054852	0.017264454	0.030412637	S1
5x8	0	0.077709611	0.016773276	0.092970522	0.029198312	0.05620985	0.027459954	S1
5x9	0	0.070347648	0.033830846	0.10290093	0	0.060894004	0.056322433	S1
6x10	0	0.053169734	0	0.051450465	0.02092827	0.121921842	0.052483945	S1
6x11	0	0	0.030561478	0.072562358	0.101097046	0.050990364	0.042518639	S1
6x13	0	0.026175869	0.051599147	0.036984909	0	0.019673448	0.023104746	S1
6x14	0	0.067075665	0	0.047540855	0.031223629	0.088195931	0.048793091	S1
6x15	0.032454361	0	0.006112296	0.03737587	0	0.065979657	0.068945154	S1
6x16	0	0	0.010092395	0.086558761	0.037974684	0.080567452	0.070495313	S1
6x31	0	0	0.042928216	0.108687153	0.008438819	0.119512848	0.071971654	S1
6x32	0	0	0.026581379	0.051919618	0	0.069994647	0.031150808	S1
6x33	0	0	0.033120114	0.065368676	0.002869198	0.069057816	0.047759652	S1
6x9	0	0.08793456	0.007675906	0.059660646	0.072405063	0.034528908	0.047759652	S1
7x10	0.042596349	0.139468303	0	0.068027211	0.065991561	0.049785867	0.054329372	S1
7x11	0.040567951	0.064212679	0.0297086	0.097349285	0.025822785	0.035465739	0.03971359	S1
7x13	0	0	0.068230277	0.039096098	0.012995781	0.069191649	0.079943899	S1
7x14	0	0.047852761	0.048045487	0.065603253	0	0.093281585	0.045102237	S1
7x31	0	0.083844581	0.010234542	0.095003519	0.052489451	0.046440043	0.043035358	S1
7x32	0	0.121063395	0.038521677	0.068809133	0.029704641	0.031183084	0.071454935	S1
7x33	0	0	0.047619048	0.070998514	0.006919831	0.101579229	0.049162176	S1
8x10	0	0.026993865	0	0.103448276	0.031898734	0.024491435	0.035284565	S1
8x11	0	0	0.062828714	0.079990617	0.029704641	0.015390792	0.052041042	S1
8x13	0.070993915	0.059713701	0.034825871	0.081319884	0.031054852	0.054603854	0.071676386	S1
8x14	0	0	0.025870647	0.090937524	0.032067511	0.029577088	0.061046726	S1
8x31	0.090601758	0.036400818	0.040369581	0.108530769	0	0.032922912	0.048424005	S1
8x32	0	0	0.050319829	0.071624052	0.031729958	0.033592077	0.075588691	S1
8x33	0.15821501	0.029038855	0.038379531	0.057080303	0.025316456	0.063169165	0.041263748	S1
9x10	0	0.048670757	0.033404407	0.026038001	0.028185654	0.048982869	0.048497822	S1
9x11	0	0	0.004690832	0.036437564	0.077468354	0.094619914	0.052336311	S1
9x13	0	0	0.021321962	0.064821331	0.042194093	0.097430407	0.072266923	S1
9x16	0	0	0.050177683	0.084134803	0	0.075883298	0.048128737	S1
9x17	0	0	0.03127221	0.128626163	0	0.034261242	0.100317413	S1
9x18	0.058823529	0	0.028997868	0.057705841	0.093839662	0.05888651	0.069092788	S1
9x26	0	0.088343558	0.045486851	0.143951834	0.074767932	0.137312634	0.103639182	S1
9x27	0	0	0.056432125	0.093048714	0	0.12004818	0.062153982	S1
9x29	0	0.070756646	0	0.076862929	0.023291139	0.035465739	0.07662213	S1
9x30	0	0	0	0.063257487	0.013839662	0.057146681	0.041042297	S1
9x31	0	0.112883436	0.027149964	0.076628352	0.117299578	0.084180942	0.053886469	S1
9x32	0	0	0.028429282	0.099225897	0.032911392	0	0.027090869	S1
9x33	0.123732252	0	0.058280028	0.033153491	0.068185654	0.039346895	0.059348933	S1
21x2	0	0.134969325	0.03063391	0.047911921	0.05955335	0.133437378	0.021268277	S2
23x2	0.029439696	0.2	0.071276918	0.046241458	0.011166253	0.028742359	0.050746735	S2
27x2	0	0.179550102	0.076736427	0.025284738	0	0.108596697	0.049417468	S2
22x2	0.059195948	0.202453988	0.043827722	0.094077449	0.031706645	0.053192873	0.052623348	S2
24x2	0	0.161554192	0.021989688	0.059149582	0	0.040317336	0.060833529	S2
25x2	0	0.189775051	0.002578101	0.05785877	0.029776675	0.033554428	0.057784033	S2
26x2	0	0.096114519	0.062177737	0.08443432	0.049765647	0.076212771	0.027289077	S2
20x2	0	0.139877301	0.033363664	0.076309795	0.075406672	0.132787098	0.033700837	S2
28x2	0.053497942	0.151329243	0.017895056	0.051404708	0.022608216	0.069840031	0.045820627	S2
29x2	0	0.065030675	0.062481043	0.056340167	0.053349876	0.045519573	0.022910314	S2
21x3	0.056663501	0.090797546	0.018198362	0.102353834	0.02743314	0.095591104	0.020095394	S2
22x3	0.053497942	0.177096115	0.032757052	0.074335611	0.02963882	0.127714917	0.026819923	S2
25x3	0	0.187730061	0.028055808	0.067198178	0	0.037846274	0.051137696	S2
31x3	0	0.168507157	0.060054595	0.041002278	0.028122415	0.056964495	0.077410274	S2
19x3	0	0.21799591	0.039884744	0.088154897	0.051833471	0.142021069	0.027523653	S2
23x3	0	0.193865031	0.040491356	0.070690964	0.0581748	0.083625959	0.045507858	S2
24x3	0	0.345603272	0.013497119	0.058466211	0.041632203	0.108336585	0.034560951	S2
26x3	0	0.099386503	0.020321504	0.096810934	0.009925558	0.094940825	0.028227383	S2
28x3	0.00538145	0.05807771	0	0.058921792	0.081748001	0	0.045742435	S2
29x3	0.004115226	0.164826176	0.037609948	0.062642369	0.007582024	0.060606061	0.013214481	S2
30x3	0	0.108384458	0	0.053075171	0.023021781	0.066588633	0.021893815	S2
18x3	0	0.281390593	0	0.040394837	0.032258065	0.086617245	0.059582454	S2
27x3	0.05064894	0.104703476	0	0.065983295	0.027846705	0.091819482	0.029478458	S2
20x4	0	0.167689162	0.066878981	0.099392559	0.051833471	0.102874236	0.029165689	S2
21x4	0	0.18404908	0.04974219	0.096051632	0.052522746	0.146573026	0.023535851	S2
18x4	0.032605255	0.182413088	0.056869882	0.102581625	0.030328095	0.11613994	0.032997107	S2
22x4	0	0.208997955	0.046405823	0.041305998	0	0.12732475	0.047149894	S2
25x4	0	0.174642127	0.026387625	0.081624905	0.042183623	0.060736117	0.043474861	S2
31x4	0	0.191002045	0	0.108124525	0	0.09572116	0.027289077	S2
32x4	0	0.28997955	0.029572338	0.093773728	0.010201268	0.12667447	0.030807725	S2
17x4	0	0.166871166	0.032757052	0.075778284	0.048524952	0	0.073735241	S2
23x4	0	0.105112474	0.087200485	0.099316629	0	0.101833789	0.017515052	S2
27x4	0	0.206134969	0.010767364	0.036142749	0.016818307	0.094940825	0.046133396	S2
28x4	0	0.100613497	0.026084319	0.076157935	0.02770885	0.092469762	0.048713738	S2
30x4	0	0.191820041	0	0.050189825	0.070443893	0.060996228	0.098991321	S2
19x4	0	0.221267894	0.044434334	0.098481397	0.067548939	0.184549356	0.071624052	S2
24x4	0.018360241	0.029447853	0	0.058618071	0.055693411	0.095981272	0.051372273	S2
26x4	0	0.076482618	0.004701244	0.057327259	0.006754894	0	0.075064509	S2
29x4	0.068059513	0.172188139	0.002881407	0.059681093	0.075268817	0.064247626	0.042458363	S2
22x5	0	0.096932515	0.014103731	0.075398633	0.047008547	0.093120042	0.044725936	S2
20x5	0	0.173824131	0.043069457	0.091723614	0.040391508	0.070230199	0.041363672	S2
21x5	0	0.21595092	0.057628147	0.072817008	0.057485525	0.126804526	0.036593948	S2
31x5	0.022158911	0.196728016	0	0.112376614	0.009098428	0.101833789	0.050981312	S2
32x5	0.05982906	0.27607362	0.018804974	0.050873197	0.044940722	0.130055924	0.015482055	S2
16x5	0	0.262985685	0.019563239	0.101063022	0.009787703	0.085706854	0.032918915	S2
17x5	0	0.191411043	0.026994237	0.04198937	0.037910119	0.013135648	0.032215185	S2
18x5	0	0.181595092	0.011222323	0.12095672	0.055417701	0.100533229	0.050355774	S2
24x5	0	0.245398773	0	0.05785877	0.081334436	0.045259462	0.010946907	S2
25x5	0.015194682	0.160327198	0.026387625	0.069855733	0.077474497	0.083756015	0.020564548	S2
26x5	0	0.072392638	0	0.0523918	0.018334712	0.130576148	0.030651341	S2
27x5	0	0.061758691	0	0.066894457	0.013509788	0.122642736	0.00320588	S2
28x5	0.033554922	0.136196319	0.080072793	0.085193622	0.027846705	0.055273768	0.050121198	S2
29x5	0.019309908	0.218813906	0.008644222	0.049506454	0.003032809	0.120171674	0.056298381	S2
30x5	0.081038303	0.169734151	0	0.106454062	0.008547009	0.081154897	0.061068105	S2
19x5	0	0.213496933	0.032302093	0.056036446	0.022332506	0.053713097	0.00891391	S2
23x5	0.038619816	0.149284254	0.076584774	0.040015186	0	0.098972558	0.060442568	S2
15x5	0.068692624	0.135787321	0.02714589	0.051176917	0.047146402	0.042788399	0.054734537	S2
18x6	0.029439696	0.276891616	0.036093418	0.062718299	0.067273229	0.003901678	0.051450465	S2
20x6	0	0.175460123	0	0.03135915	0.059966915	0.039927169	0.067949019	S2
22x6	0.03070592	0.290797546	0.057021535	0.093014427	0.004687069	0.109377032	0.038783329	S2
23x6	0	0.085480573	0.020776463	0.043963554	0.019023987	0.083365847	0.046602549	S2
31x6	0	0.274846626	0.00303306	0.109111617	0.016956162	0.122122513	0.035421065	S2
15x6	0.062678063	0.193865031	0	0.076233865	0.011028398	0.119781506	0.012745328	S2
16x6	0	0.119018405	0.025477707	0.06302202	0.045078577	0.147223306	0.032449762	S2
17x6	0	0.197137014	0.012132241	0.061655277	0.043148608	0.12316296	0.041520056	S2
24x6	0.038619816	0.023312883	0	0.060440395	0.032395919	0.054753544	0.03276253	S2
25x6	0.072174739	0.135378323	0	0.059605163	0	0.10625569	0.073657049	S2
26x6	0	0.089161554	0	0.04738041	0.0318445	0.082585512	0.003675033	S2
29x6	0.111427667	0.097750511	0.033212011	0.037357631	0.016129032	0	0.015403863	S2
32x6	0.046850269	0.246625767	0.009099181	0.110933941	0.047973532	0.151905319	0.036515756	S2
21x6	0	0.202453988	0.021231423	0.053378891	0.039840088	0.122122513	0.043865822	S2
28x6	0.05064894	0.11206544	0	0.02103265	0.065067549	0.067108857	0.076002815	S2
30x6	0	0.167280164	0	0.06302202	0.049076372	0.088177917	0.055829228	S2
27x6	0	0.099795501	0.024719442	0.043735763	0.031155225	0.015086487	0.032997107	S2
31x7	0	0.218813906	0	0.08428246	0.036255859	0.076082716	0.024317773	S2
32x7	0	0.19591002	0.037761601	0.092862566	0.042321478	0.121212121	0.026038001	S2
15x7	0	0.204907975	0.029420685	0.122703113	0.075820237	0.166211471	0.054030808	S2
18x7	0	0.166871166	0.028055808	0.072817008	0.048662807	0.022889843	0.040190789	S2
21x7	0	0.20204499	0.006824386	0.080334093	0.070030328	0.014566263	0.036437564	S2
23x7	0.061095283	0.248261759	0.015771914	0.042748671	0.027295285	0.117180388	0.029087497	S2
25x7	0	0.155828221	0.054140127	0.063933181	0.027295285	0.058134998	0.056376574	S2
26x7	0.001899335	0.153374233	0.03215044	0.07881549	0.071133168	0.043438679	0.019860818	S2
27x7	0.056346945	0.098159509	0.029420685	0.048595292	0.02881169	0.100143062	0.06943467	S2
28x7	0	0.09202454	0.057476494	0.091723614	0.020953956	0.0197685	0.039487059	S2
29x7	0	0.182413088	0.025477707	0.077828398	0.03129308	0.068539472	0.036281179	S2
16x7	0	0.16605317	0.039733091	0.07388003	0	0.110547535	0	S2
17x7	0	0.309202454	0.001213224	0.075094913	0.039840088	0.058785278	0.011416061	S2
19x7	0	0.209815951	0	0.078056188	0.022332506	0.046560021	0.036046603	S2
30x7	0.035454258	0.183640082	0.103579011	0.088078967	0.073200993	0.080374561	0.029400266	S2
22x7	0	0.218404908	0	0.086332574	0.049076372	0.12602419	0.057940418	S2
32x8	0.033871478	0.142331288	0.001061571	0.050341686	0.020540392	0.069059696	0.025568848	S2
15x8	0	0.21799591	0.030937216	0.049278664	0.021091811	0.102874236	0.041207288	S2
17x8	0	0.181595092	0.008340916	0.099696279	0.063964709	0.094290545	0.042692939	S2
20x8	0	0.283435583	0.062177737	0.043432043	0.054590571	0.084146183	0.056845727	S2
21x8	0.062044951	0.185276074	0.036093418	0.048139711	0.041907913	0.115229549	0.043865822	S2
22x8	0	0.137014315	0.004397938	0.0682612	0.02688172	0.111978151	0.017984205	S2
18x8	0	0.254805726	0.023354565	0.104176158	0.068789633	0.044609182	0.028070999	S2
19x8	0	0.146830266	0.035941765	0.067501898	0.068238213	0.129925868	0.060364376	S2
24x8	0.022475467	0.151329243	0	0.135079727	0.08919217	0.066198465	0.064508562	S2
25x8	0	0.247034765	0.015923567	0.087775247	0	0.060606061	0.016342169	S2
27x8	0.07439063	0	0	0.07372817	0.048938517	0.067759136	0.061146298	S2
28x8	0.031972143	0.071574642	0.055050045	0.052164009	0.031430935	0	0.034248182	S2
31x8	0	0.163599182	0.02714589	0.07911921	0.034877309	0.085706854	0.05801861	S2
16x8	0	0.283844581	0	0.055201215	0.023159636	0.129015477	0.028461959	S2
23x8	0.051598607	0.139877301	0.015013649	0.082460137	0	0.036285603	0.040034405	S2
26x8	0.063311174	0.11206544	0.040339703	0.055353075	0.099117728	0.056704383	0.006020799	S2
29x8	0.077556189	0.043762781	0.0577798	0.047000759	0.018059002	0.025360905	0	S2
30x8	0.027856917	0.25807771	0	0.059453303	0.101323408	0.049681363	0.037141293	S2
31x9	0.05064894	0.325153374	0.011525629	0.080410023	0.053349876	0.094940825	0.036906717	S2
22x9	0	0.091615542	0.054443433	0.067881549	0.037772264	0.064507738	0.040034405	S2
26x9	0	0.244989775	0.036093418	0.099696279	0.051971326	0.082195344	0.090624756	S2
27x9	0.060778727	0.148875256	0.009402487	0.054062263	0.034877309	0.141630901	0.03596841	S2
29x9	0.072491295	0.175460123	0.058689718	0.089141989	0.021918941	0.046950189	0.048713738	S2
32x9	0.028490028	0.280163599	0.033818623	0.076082005	0.062999724	0.177136169	0.04238017	S2
19x9	0	0.193865031	0	0.054669704	0.015439757	0.063987515	0.020486355	S2
20x9	0.107312441	0.256441718	0.00151653	0.075170843	0.014612628	0.034985044	0.041832825	S2
23x9	0	0.218813906	0	0.070007593	0.003997794	0.027181688	0.016107592	S2
24x9	0	0.322290389	0.069305429	0.035990888	0.053901296	0.046560021	0.046446165	S2
17x9	0.020259576	0.166871166	0.064604186	0.058466211	0.047146402	0.095330992	0.01743686	S2
18x9	0	0.182413088	0.023051259	0.062110858	0.080920871	0.06541813	0.039721636	S2
21x9	0	0.210633947	0	0.099240699	0.041218638	0.050981922	0.006568144	S2
28x9	0	0.127198364	0.040036397	0.028321944	0.058036945	0.054493432	0	S2
30x9	0.073757518	0.186503067	0.03215044	0.045482156	0.044527157	0.083235791	0.032606146	S2
22x10	0	0.31206544	0.040036397	0.062414579	0.012544803	0.054493432	0.054578153	S2
25x10	0	0.211451943	0.019563239	0.086408504	0.036118004	0.059955781	0.027210884	S2
18x10	0	0.189775051	0	0.095899772	0.043562173	0.15762778	0.049104699	S2
20x10	0.050965495	0.158691207	0	0.056416097	0.051971326	0.103784627	0.046211588	S2
24x10	0.047483381	0.251124744	0.065210798	0.090053151	0.042183623	0.166991806	0.031902416	S2
19x10	0	0.176278119	0.035335153	0.064464692	0.031430935	0.114969437	0.019782626	S2
21x10	0	0.106748466	0.016530179	0.054593774	0.037082989	0	0.033700837	S2
23x10	0	0.083435583	0.058993024	0.042444951	0.038737248	0.057094551	0.037219485	S2
26x10	0	0.09202454	0.046102517	0.064540623	0.011304108	0.066848745	0.013996403	S2
28x10	0	0.246216769	0.065969063	0.072741078	0.030879515	0.153596046	0.046837126	S2
29x10	0.064893954	0.244171779	0.017743403	0.033940774	0.024400331	0.094290545	0.02064274	S2
30x10	0	0.073619632	0.087807097	0.063477601	0.048938517	0.05774483	0.059347877	S2
16x10	0	0.133742331	0	0.06864085	0.023021781	0.071660814	0.01282352	S2
17x10	0.066476733	0.098977505	0.035790112	0.05277145	0.051419906	0.117700611	0.032449762	S2
27x10	0	0.217177914	0	0.076309795	0.032947339	0.076082716	0.037610446	S2
19x11	0	0.300613497	0.016226873	0.042748671	0.057761235	0.035765379	0.029634842	S2
21x11	0	0.178732106	0.075826509	0.084965831	0.015026192	0.04786058	0.026194386	S2
22x11	0	0.042944785	0	0.053151101	0.070168183	0.066978801	0.034795527	S2
16x11	0	0.087525562	0	0.086712225	0.094154949	0.060866172	0.031980608	S2
17x11	0.039569484	0.12597137	0.03215044	0.082915718	0.054866281	0.074001821	0.010946907	S2
18x11	0.021209243	0.250715746	0	0.059984814	0.028949545	0.098192223	0.043631246	S2
20x11	0	0.32801636	0.021383076	0.028397874	0.023435346	0.162049681	0.020329971	S2
23x11	0	0.220858896	0.00500455	0.103796507	0.024538186	0.047470412	0.037845023	S2
25x11	0.072174739	0.139468303	0.004852897	0.070766894	0.034325889	0.116920276	0.029634842	S2
26x11	0	0.246216769	0.037913254	0.05284738	0.053625586	0.105085187	0.02244116	S2
28x11	0	0.226993865	0.069608735	0.074259681	0.050041356	0.095200936	0.041129095	S2
24x11	0	0.161145194	0.00303306	0.090432802	0.070306038	0.131876707	0.025256079	S2
27x11	0	0.239263804	0.015468608	0.097038724	0.067824648	0.072311094	0.030338572	S2
30x11	0	0.178323108	0.01607522	0.061958998	0.055004136	0.045389517	0.050355774	S2
29x11	0	0.166871166	0	0.039863326	0.050868486	0.102484068	0.033153491	S2
20x12	0.144666034	0.178323108	0.073248408	0.075018983	0.027570995	0.051892314	0	S2
21x12	0	0.30593047	0.03215044	0.069400152	0.045492142	0.037065938	0.017984205	S2
22x12	0	0.138241309	0.031998787	0.052239939	0.0581748	0.132917154	0	S2
24x12	0	0.321063395	0.03670003	0.055429005	0.010890543	0.059175445	0.039096098	S2
25x12	0.092434315	0.21390593	0.028965726	0.050341686	0.078163772	0.102354012	0.037297678	S2
31x12	0.024058246	0.189366053	0.045192599	0.080637813	0.047973532	0.104174795	0.039408867	S2
17x12	0.035454258	0.083844581	0.026387625	0.035990888	0.014199063	0.034854988	0.038783329	S2
19x12	0	0.200817996	0	0.044039484	0.017094017	0.014696319	0.028305575	S2
23x12	0	0.20204499	0.022899606	0.043659833	0.029225255	0.100663285	0.037063101	S2
26x12	0.011079456	0.203680982	0.015013649	0.050797267	0.034463744	0.109377032	0.031433263	S2
27x12	0	0.186503067	0.013345466	0.105846621	0.008684864	0.112368318	0.023066698	S2
29x12	0.05444761	0.189366053	0.009705793	0.096203493	0.065205404	0.106645858	0.057158496	S2
30x12	0	0.181595092	0.026235972	0.101822323	0.036807279	0.139940174	0.054187192	S2
18x12	0.03450459	0.156646217	0.024719442	0.060895976	0.046043562	0.114189101	0.038157792	S2
28x12	0.070275404	0.330879346	0.005914468	0.098101746	0.018334712	0.173104435	0.010086793	S2
22x13	0	0.202862986	0.028055808	0.049886105	0.023573201	0.110937703	0.041129095	S2
18x131	0.007597341	0.154192229	0.013648772	0.070766894	0.03129308	0.101183509	0.061380874	S2
20x131	0	0.098568507	0.018350015	0.024449506	0.067686793	0.104695019	0.06052076	S2
26x13	0.001582779	0.10797546	0	0.045330296	0.019851117	0.07114059	0.032997107	S2
27x13	0	0.14192229	0.010615711	0.053910402	0	0.053322929	0.013214481	S2
28x13	0	0.236809816	0.000606612	0.081017464	0.035290874	0.166081415	0.051997811	S2
17x131	0	0.151738241	0.019866545	0.087623386	0.050317066	0.026401353	0	S2
19x131	0	0.098159509	0.03670003	0.034168565	0.098979873	0.141500845	0.082336383	S2
21x13	0.105413105	0.277300613	0	0.033409263	0.002067825	0.090518923	0.059895222	S2
23x13	0	0	0.023961177	0.070159453	0.047559967	0.076472883	0.010790523	S2
24x13	0.067426401	0.241717791	0.018501668	0.079271071	0.030879515	0.067368969	0.018296974	S2
25x13	0	0.194683027	0.0351835	0.054062263	0.039288668	0.133957602	0.088669951	S2
20x141	0.003482115	0.098977505	0	0.054138193	0.020126827	0.074912212	0.047462663	S2
22x141	0	0.063803681	0.037154989	0.086256644	0.033912324	0.055403824	0.026428962	S2
26x14	0.058562836	0.075255624	0	0.042520881	0	0.060606061	0.012354367	S2
18x141	0	0.201635992	0	0.037433561	0.099393438	0.116530108	0.029009305	S2
19x141	0	0.096523517	0.036851683	0.071905847	0.077060932	0.099362726	0.042771131	S2
21x141	0.035137702	0.236809816	0.020776463	0.017084282	0.011304108	0.055013656	0.016576746	S2
25x14	0	0	0	0.05778284	0.049076372	0.069319808	0.010868715	S2
27x14	0.04368471	0.150920245	0.025174401	0.04722855	0.108216157	0.048120692	0.060129799	S2
24x14	0	0.201226994	0.005762815	0.081624905	0.023848911	0.120171674	0.034013605	S2
20x151	0	0	0.034728541	0.039635535	0.00165426	0.040317336	0.029869419	S2
21x151	0	0.134151329	0	0.060820046	0.022608216	0.08583691	0.026898116	S2
22x151	0.057613169	0.116564417	0.043827722	0.058618071	0.033498759	0.135128105	0.01032137	S2
23x151	0	0.092842536	0.00500455	0.061883068	0.031982355	0.09637144	0.042145594	S2
24x15	0	0.242126789	0.007885957	0.062566439	0.017369727	0.080244505	0.035499257	S2
25x15	0	0.242944785	0.035638459	0.070387244	0	0.0472103	0.024943311	S2
26x15	0	0.067075665	0.062784349	0.054138193	0.033223049	0.07946417	0.045507858	S2
19x151	0	0.087116564	0.03670003	0.021867882	0.02963882	0	0.009539448	S2
22x161	0	0.254805726	0.029420685	0.042976462	0.080920871	0.077903499	0.044725936	S2
19x16	0	0.16605317	0.078101304	0.060516325	0	0.107166081	0.022597545	S2
23x161	0.055397278	0.051533742	0.064149227	0.038724374	0.039702233	0.015216543	0.083509266	S2
26x16	0.064893954	0.109202454	0.014255384	0.032194381	0.081610146	0.101573677	0.01814059	S2
20x161	0	0.050715746	0	0.054138193	0.024538186	0.113538822	0.018531551	S2
21x161	0.044634378	0.150920245	0	0.03151101	0	0.051502146	0	S2
24x161	0.030072808	0.088343558	0	0.10022779	0.020264682	0.086877357	0.003831418	S2
25x16	0	0.060122699	0.04670913	0.059377373	0.012406948	0.031083366	0.010243178	S2
20x171	0	0.098568507	0.027904155	0.047000759	0.016680452	0.017687606	0.025490656	S2
21x171	0	0.205725971	0.030178951	0.091116173	0.019851117	0.128885421	0.039252483	S2
24x171	0.06900918	0.14601227	0	0.051632498	0.074441687	0.086097022	0.035499257	S2
25x171	0	0.147239264	0.032302093	0.051176917	0.073063138	0.016126935	0.052388772	S2
23x171	0	0.043353783	0.045950864	0.02657555	0.005789909	0.159708675	0.044334975	S2
25x181	0.136752137	0.251533742	0.021383076	0.035231587	0.009511993	0.049421251	0.01673313	S2
21x181	0	0.098568507	0.046102517	0.030523918	0.041632203	0.121862401	0.032215185	S2
22x181	0.052231719	0.090388548	0.015771914	0.001898254	0.026054591	0.091169203	0.015794824	S2
23x181	0.05064894	0.282617587	0.005459509	0.070766894	0.029776675	0.130446092	0.041754633	S2
24x181	0	0.096932515	0.073096755	0.070007593	0.042735043	0.051632202	0.056923919	S2
22x191	0.031339031	0.079754601	0.057324841	0.052164009	0.024400331	0	0.086245993	S2
23x191	0.085470085	0.147239264	0	0.077220957	0.079542321	0.180257511	0.043553053	S2
24x191	0.031655587	0.085071575	0.128753412	0.043052392	0.032809484	0.060606061	0.015482055	S2
25x191	0	0.138650307	0.055959964	0.062718299	0.022470361	0.047080245	0.046680741	S2
22x201	0.032921811	0.004907975	0.066575675	0.075018983	0.039702233	0.018728053	0.041050903	S2
23x201	0.020892688	0.058486708	0.062026084	0.006074412	0.066859664	0.032644037	0.039330675	S2
24x201	0	0.193865031	0.01304216	0.095975702	0.073200993	0.107036025	0.034560951	S2
23x211	0	0.220858896	0.008189263	0.045634017	0.03129308	0.037846274	0.03026038	S2
24x211	0	0.152556237	0.10251744	0.036142749	0.011166253	0.115489661	0.041989209	S2
10x132	0	0.112016293	0.01753212	0.147900584	0.047265104	0.110051357	0.02515908	S4
10x142	0.02912314	0.129837067	0.024223769	0.158538882	0.067848294	0.095964784	0.070484581	S4
10x152	0	0.074338086	0.064908994	0.127847863	0.053935582	0.08187821	0.054136074	S4
10x162	0.039569484	0.051425662	0.044164882	0.188006025	0.089193825	0.069845928	0.064415076	S4
10x172	0	0.101832994	0.046573876	0.048766711	0.085191538	0.036537051	0.042388644	S4
10x192	0.065843621	0	0.04630621	0.124835248	0	0.020983125	0.013999021	S4
10x202	0	0.045824847	0.027703426	0.098004142	0.041356966	0.056052825	0.082721488	S4
10x211	0	0.056517312	0.022885439	0.02071173	0	0.013059428	0.021341165	S4
10x221	0.071541627	0	0.038543897	0.063735643	0	0	0.042780225	S4
10x231	0	0.102342159	0.08364561	0.153455093	0.032590051	0.074981658	0.021047479	S4
10x242	0.042101931	0	0.066782655	0.025042365	0.081951591	0	0.05423397	S4
10x252	0	0.121181263	0.008029979	0.065053662	0	0.020689655	0.038081253	S4
10x262	0	0.049898167	0.082173448	0.110337036	0.067085954	0.010711665	0.025061185	S4
11x101	0.029756252	0.16802444	0.031852248	0.114008661	0.053744997	0.091709464	0.054136074	S4
11x112	0	0.212830957	0.050187366	0.16541141	0	0.068965517	0.014488497	S4
11x132	0	0.110488798	0.043763383	0.166917718	0.0396417	0.060601614	0.06617719	S4
11x142	0.132320355	0.056008147	0.035867238	0.160986632	0.030874786	0.086280264	0.051297112	S4
11x152	0.046217157	0.121690428	0.03506424	0.139615892	0.061940156	0.052971387	0.088301517	S4
11x162	0	0.184317719	0.025829764	0.230935794	0.034686488	0.122817315	0.033773862	S4
11x172	0	0	0	0.109207306	0.015056223	0.021129861	0.007733725	S4
11x192	0	0	0.007896146	0.121163623	0.013722127	0.072340426	0.024278023	S4
11x201	0.027856917	0.049389002	0.022885439	0.082658633	0.057175529	0.075715334	0.015956926	S4
11x212	0	0.061608961	0.049384368	0.072302768	0.114922813	0.070873074	0.015369555	S4
11x222	0	0	0.023019272	0.104782527	0	0.06133529	0.09319628	S4
11x232	0.050965495	0.024439919	0.0251606	0.106947844	0.057366114	0.029053558	0.069407734	S4
11x242	0.000316556	0.032077393	0.024223769	0.13490868	0.018677339	0.097138665	0.059128732	S4
11x252	0.071225071	0	0	0.137733007	0.004955213	0.044607483	0.046402349	S4
11x262	0	0.065173116	0.059957173	0.141216343	0	0	0	S4
11x71	0.035454258	0.0901222	0.04858137	0.145264545	0.024204307	0.099779897	0.057170827	S4
11x81	0	0.234215886	0.057012848	0.159762757	0.047836859	0.08730741	0.055604503	S4
11x91	0	0.182790224	0.039079229	0.120504613	0.060415476	0.040058694	0.07175722	S4
12x101	0	0	0.027703426	0.074750518	0.00076234	0.105649303	0.016740088	S4
12x111	0.094017094	0.023930754	0	0.100075315	0.024776063	0.05590609	0.041801273	S4
12x132	0.041468819	0	0.029041756	0.093296931	0.045931008	0	0.022320117	S4
12x142	0.044950934	0	0.045770878	0.102428921	0.021154946	0.05619956	0.030445423	S4
12x152	0.064893954	0.08401222	0.011108137	0.164375824	0.019630265	0.104915627	0.045619187	S4
12x162	0.065527066	0.101323829	0.034528908	0.118904161	0.0306842	0.060308144	0.056093979	S4
12x172	0.066793289	0.121181263	0	0.077951422	0	0.075421864	0.05628977	S4
12x192	0.058562836	0.074847251	0.043361884	0.076256825	0	0.049449743	0.009495839	S4
12x202	0	0	0	0.070419883	0	0.033015407	0.007733725	S4
12x212	0	0	0.013784797	0.021464884	0	0.011445341	0.034557024	S4
12x222	0.074707186	0.051934827	0	0.106382979	0.087287974	0.014966985	0.074498287	S4
12x232	0.070908515	0.186354379	0	0.161363208	0.006670478	0.072927366	0.055996084	S4
12x242	0	0.058553971	0.041622056	0.120410469	0	0.019809244	0.033675967	S4
12x252	0	0.169551935	0	0.090472604	0.042691062	0.038738078	0.059716104	S4
12x262	0	0.161405295	0.00133833	0.086236114	0.016390318	0.059867938	0.0309349	S4
12x272	0	0.176171079	0.007360814	0.127094709	0.023632552	0.068818782	0.023592756	S4
12x71	0.065843621	0.188900204	0	0.084635662	0	0	0.100636319	S4
12x81	0	0.099796334	0.046573876	0.111278479	0.031065371	0	0.024375918	S4
12x91	0	0.133401222	0.0373394	0.118621728	0	0.065297139	0.061771904	S4
13x101	0.077872745	0	0.027837259	0.073526643	0.004764627	0.01511372	0.022124327	S4
13x111	0.011079456	0	0.02382227	0.105629825	0.076805794	0.075275128	0.06617719	S4
13x132	0	0.097759674	0.048447537	0.091508191	0.061749571	0.036830521	0.034948605	S4
13x142	0.075973409	0.197046843	0.051391863	0.112125777	0.095673718	0.066030814	0.024571708	S4
13x152	0.070908515	0	0.040417559	0.097250989	0	0.080557594	0.044444444	S4
13x162	0.053497942	0.0799389	0.037607066	0.16051591	0	0.023330888	0.026333823	S4
13x172	0.073440962	0.16089613	0.0251606	0.071737902	0.036401753	0.03052091	0.022320117	S4
13x192	0.041152263	0.124236253	0	0.042270759	0.012959787	0.024211299	0.059716104	S4
13x202	0.033554922	0	0	0.032291471	0.046502763	0.023624358	0.023592756	S4
13x212	0.136435581	0.144093686	0.029175589	0.080964037	0.043262817	0.063829787	0.045325502	S4
13x222	0.130421019	0.126272912	0.033993576	0.119186594	0.066704784	0.0513573	0.032697014	S4
13x232	0.017727129	0.043788187	0.050455032	0.122199209	0.064798933	0.085106383	0.037983358	S4
13x242	0	0	0	0.077009979	0.030112445	0.073954512	0.05648556	S4
13x252	0	0	0.020074946	0.150254189	0.011625691	0.01511372	0.07753304	S4
13x262	0	0.115071283	0.070529979	0.143099228	0.007623404	0.089214967	0.041018111	S4
13x272	0.015827794	0.178716904	0.068522484	0.12577669	0.016009148	0.066911225	0.033773862	S4
13x91	0	0.107433809	0.06879015	0.116362267	0.026110158	0.026559061	0.056975037	S4
14x101	0	0.098268839	0.029443255	0.033327057	0.044406327	0.027732942	0.025452766	S4
14x111	0.048116493	0	0.014186296	0.183581246	0.016199733	0.043433602	0.038374939	S4
14x132	0	0.104378819	0.025829764	0.055545095	0.041356966	0.043140132	0.017816936	S4
14x142	0.02532447	0	0.027837259	0.02071173	0	0	0.045423397	S4
14x152	0	0	0.033324411	0.174449256	0.016771488	0.042993397	0.019970631	S4
14x162	0.019626464	0.068228106	0	0.097533421	0.029350105	0.059867938	0.049926579	S4
14x172	0	0	0.025562099	0.066748258	0.000952925	0.041966251	0.038374939	S4
14x182	0.047483381	0.069755601	0.007896146	0.116268123	0.075090528	0.06647102	0.038864415	S4
14x192	0	0	0.059957173	0.088872152	0.012578616	0.040058694	0.038668625	S4
14x202	0	0.150712831	0.050053533	0.12332894	0	0.021129861	0.063729809	S4
14x212	0.042418487	0	0.028372591	0.091978912	0.086144464	0.067644901	0.041311796	S4
14x222	0.070275404	0	0.020610278	0.128506873	0.021917286	0.034629494	0.004307391	S4
14x232	0	0	0.00990364	0.05610996	0.018486754	0.008804109	0.038179148	S4
14x242	0.06362773	0	0.031049251	0.097533421	0	0.053851798	0.033969652	S4
14x252	0	0.049898167	0.020476445	0.063359066	0.031827711	0.014380044	0.033578071	S4
14x262	0.027856917	0.031059063	0.063570664	0.149689324	0.017152659	0.053558327	0.044836025	S4
14x272	0.045584046	0.061608961	0.020074946	0.135473545	0.044215742	0.053118122	0.049143417	S4
14x282	0.05982906	0.117617108	0.054603854	0.167200151	0.003811702	0.063829787	0.037591777	S4
14x91	0	0.046843177	0.02609743	0.051496893	0.116256909	0.003228173	0.02721488	S4
15x101	0	0	0.016862955	0.043682922	0.023441967	0.048569332	0.004013705	S4
15x111	0	0.048879837	0	0.067972133	0	0.0054292	0.055310817	S4
15x132	0.021209243	0.053971487	0	0.085859537	0	0.044900954	0.047968674	S4
15x142	0	0.108961303	0.026231263	0.04274148	0.026110158	0.017608217	0.026529613	S4
15x152	0	0	0.055406852	0.079457729	0.030112445	0.042406456	0.009985316	S4
15x162	0.016777461	0	0	0.064865374	0.053935582	0.011005136	0.017425355	S4
15x172	0	0	0.028104925	0.096027114	0.051457976	0.047248716	0.064512971	S4
15x182	0	0	0.060091006	0.114479382	0.030112445	0.068672047	0.023396965	S4
15x192	0.003165559	0	0.033458244	0.034927509	0.054888508	0.026118855	0.054038179	S4
15x202	0.008547009	0.012219959	0.027301927	0.146017699	0.025919573	0.095818048	0.05814978	S4
15x212	0.041785375	0.116089613	0.025695931	0.087554133	0.014865638	0.015847395	0	S4
15x222	0.061728395	0	0.035867238	0.083882508	0.013150372	0.039911959	0.012628488	S4
15x232	0.135169357	0	0.088463597	0.063547355	0.038498189	0.007190022	0.022026432	S4
15x242	0	0	0.050990364	0.062135191	0.035067658	0.028760088	0.031326481	S4
15x252	0.001266223	0	0.048447537	0.077292412	0.072994092	0.036830521	0.014782183	S4
15x262	0	0.101832994	0.040685225	0.129636603	0.043453402	0.04137931	0.06206559	S4
15x272	0	0.219450102	0.046172377	0.129730748	0.037354679	0.089655172	0.059226628	S4
15x282	0	0.048879837	0.04630621	0.109583883	0.074328188	0.06133529	0.048262359	S4
15x82	0	0.116089613	0	0.079081152	0.060606061	0.011005136	0.019285365	S4
15x91	0	0	0.004282655	0.067877989	0.06994473	0.021423331	0.037787567	S4
16x102	0	0.095213849	0.090738758	0.030220297	0	0.034189288	0.035438081	S4
16x112	0.056663501	0	0.009100642	0.029843721	0.034305317	0.004255319	0.037787567	S4
16x132	0.039252928	0.032077393	0.021547109	0.091508191	0.048408614	0.05077036	0.084875184	S4
16x142	0.056663501	0.125254582	0.040551392	0.168329881	0.030874786	0.096698459	0.055800294	S4
16x152	0.068692624	0.177189409	0.030380086	0.087648277	0.06842005	0.084372707	0.034361233	S4
16x162	0	0.106415479	0.0373394	0.134626247	0	0.094350697	0.038864415	S4
16x172	0	0.100305499	0.042157388	0.107136133	0.044025157	0.078650037	0.04454234	S4
16x182	0.006964229	0.095213849	0.021680942	0.109866315	0.076615209	0.012912693	0.053548703	S4
16x192	0.035770814	0.092668024	0.060894004	0.093014498	0	0	0.020460108	S4
16x202	0.092117759	0	0.043228051	0.090472604	0	0.033308877	0.015173764	S4
16x212	0.040519152	0.111507128	0	0.08971945	0.051076806	0.059427733	0.045227606	S4
16x222	0	0	0.027971092	0.05921672	0	0	0.020753793	S4
16x232	0	0	0.023286938	0.051967614	0	0	0.001664219	S4
16x241	0	0	0.000802998	0.022312182	0.016962074	0.043140132	0.027998042	S4
16x252	0	0.102851324	0.045369379	0.039540576	0.067085954	0.05649303	0.034263338	S4
16x262	0.109844888	0.167515275	0.019405782	0.075503672	0.028968935	0	0.030249633	S4
16x272	0	0.119144603	0.036937901	0.123046507	0.009529255	0.02567865	0.072540382	S4
16x282	0.093383982	0	0.083244111	0.100263604	0.050886221	0.069405723	0.059813999	S4
16x72	0	0	0.03372591	0.056015816	0.058319039	0	0.067058248	S4
16x82	0	0	0.029978587	0.071549614	0.042691062	0.029347029	0.054136074	S4
16x91	0	0.121181263	0.048179872	0.053662211	0.027634839	0.023917828	0.036025453	S4
17x102	0.004115226	0.023421589	0.046440043	0.107512709	0.048789785	0.042699927	0.02124327	S4
17x112	0	0.087576375	0.020342612	0.09037846	0	0.032868672	0.049534998	S4
17x133	0	0.114052953	0.042960385	0.181039352	0.022870212	0.087160675	0.042192854	S4
17x142	0.057613169	0	0.061697002	0.154396535	0.047265104	0.046955246	0.040039158	S4
17x152	0	0	0.067719486	0.093485219	0.032399466	0.021129861	0.018404307	S4
17x162	0	0.155804481	0.021413276	0.158633026	0.070707071	0.057373441	0.042486539	S4
17x172	0.070908515	0.107942974	0.031450749	0.143758238	0.04002287	0.061482025	0.032011747	S4
17x182	0.056346945	0.144602851	0	0.118339296	0.025728988	0.065003668	0.038374939	S4
17x192	0.053181387	0	0.006423983	0.124835248	0.056222603	0.035216434	0.060597161	S4
17x202	0.020576132	0	0	0.151572209	0	0.051210565	0.042290749	S4
17x212	0	0.100814664	0.024625268	0.056015816	0.089956165	0.024504769	0.024963289	S4
17x222	0	0.125763747	0.019807281	0.087365844	0	0	0.029466471	S4
17x232	0	0.103869654	0	0.091225758	0.091671431	0.075128393	0.092902594	S4
17x242	0.002532447	0.153767821	0.010305139	0.067313124	0.056413188	0.031988261	0.047772883	S4
17x252	0.116176005	0.08197556	0.010037473	0.111937488	0.057937869	0.035803375	0	S4
17x262	0.026590693	0	0	0.053003201	0	0.07190022	0.014194812	S4
17x282	0.125039569	0.104378819	0.044700214	0.074562229	0.05908138	0.030080704	0.00391581	S4
17x72	0.031339031	0.091649695	0.030647752	0.066089249	0.033161807	0.07160675	0.047968674	S4
17x82	0.012662235	0	0	0.049896441	0.125595578	0.014526779	0.061576114	S4
17x92	0.052231719	0	0.047243041	0.077386556	0.05012388	0.034042553	0.00597161	S4
18x102	0.025007914	0	0.023956103	0.070984749	0.060034305	0.029640499	0.055506608	S4
18x112	0.059512504	0.056008147	0.016862955	0.149689324	0.018486754	0.06192223	0.040920215	S4
18x133	0.047799937	0.099796334	0.038543897	0.154302391	0.073375262	0.093323551	0.070288791	S4
18x143	0.011079456	0.022912424	0.023286938	0.121634344	0.043643987	0.065884079	0.009397944	S4
18x152	0.068692624	0.034114053	0	0.146959141	0.05908138	0.094350697	0.024180127	S4
18x162	0.101614435	0.044806517	0.040283726	0.143099228	0.04040404	0.012912693	0.06617719	S4
18x172	0.062994619	0.16700611	0.050588865	0.170589343	0	0.022303742	0.033578071	S4
18x182	0	0.077393075	0.027034261	0.080305027	0.065180103	0.063976522	0.040234949	S4
18x192	0	0	0.059154176	0.145829411	0.055079093	0.033162142	0.064023495	S4
18x202	0	0	0.011911135	0.08058746	0.042309891	0.05590609	0.030151738	S4
18x212	0.044317822	0	0	0.052814912	0	0.018048423	0.047087616	S4
18x222	0	0	0.019004283	0.057333835	0.028206594	0.002787968	0.038668625	S4
18x232	0	0	0.043495717	0.112408209	0.0485992	0	0.076260401	S4
18x242	0	0	0.021011777	0.041235172	0.018677339	0	0.006461087	S4
18x252	0	0.120162933	0.026632762	0.107795142	0.055650848	0.044900954	0.062848752	S4
18x262	0.081671415	0	0	0.095932969	0.031827711	0.042993397	0.029760157	S4
18x282	0	0	0.057146681	0.126059123	0	0.055759354	0.020558003	S4
18x292	0.032921811	0.139511202	0.01619379	0.142063641	0.045549838	0.060308144	0.025061185	S4
18x72	0.021525799	0	0.059555675	0.10619469	0.045168668	0.03052091	0.027900147	S4
19x102	0.065527066	0	0.004014989	0.061382037	0.047836859	0.016874541	0.012530592	S4
19x112	0.069325736	0.229124236	0.043897216	0.143193372	0.026681913	0.105796038	0.048751836	S4
19x133	0.018043685	0	0.042558887	0.171530785	0.013912712	0.112839325	0.057562408	S4
19x143	0	0	0.018602784	0.094991527	0.042309891	0	0.073225649	S4
19x153	0	0.084521385	0.027301927	0.089437018	0	0.075568599	0.056779246	S4
19x172	0.086419753	0.039205703	0.012446467	0.077668989	0.023823137	0	0.022418013	S4
19x182	0	0.103360489	0	0.110337036	0.008004574	0.057666911	0.053157122	S4
19x192	0.118708452	0	0.012446467	0.026077951	0	0.046808511	0.057072932	S4
19x202	0.037986705	0	0.033190578	0.085577104	0	0.05077036	0.031913852	S4
19x212	0.072491295	0	0.002275161	0.036527961	0	0.047248716	0.022809594	S4
19x222	0	0	0.033458244	0.138486161	0.044596913	0.011151871	0.031032795	S4
19x232	0	0	0.067050321	0.032479759	0	0.008363903	0.016446402	S4
19x242	0	0	0	0.032385615	0.027444254	0.029787234	0	S4
19x252	0.053814498	0.117617108	0.136509636	0.011109019	0.083095102	0	0.007244249	S4
19x262	0.028490028	0	0.072135974	0.02315948	0.035448828	0.083345561	0.028976995	S4
19x272	0	0	0.049652034	0.078045566	0	0.053851798	0.049632893	S4
19x282	0	0	0.085920771	0.034550932	0.030112445	0.004548789	0.051590798	S4
19x292	0	0.042769857	0.062901499	0.145546978	0.01048218	0.053998533	0.031326481	S4
19x72	0.026590693	0	0.053800857	0.151101487	0.106918239	0.092589875	0.083896231	S4
20x112	0	0.179226069	0.032253747	0.158915458	0.090718506	0.110931768	0.043367597	S4
20x133	0.018676796	0.09114053	0.047510707	0.139427603	0	0.095231108	0.053157122	S4
20x143	0.048433048	0.08808554	0.04135439	0.121728488	0	0.059427733	0.061674009	S4
20x153	0.012029123	0.075356415	0.04764454	0.141310488	0.004955213	0.068818782	0.05814978	S4
20x163	0	0	0.029978587	0.113820373	0.012959787	0.035509905	0.019676946	S4
20x173	0.075340298	0	0.056611349	0.014498211	0.040975796	0.016287601	0.06784141	S4
20x182	0	0	0	0.109960459	0.027063084	0.046955246	0.080078316	S4
20x192	0	0	0.029309422	0.043682922	0.041928721	0.005282465	0.035438081	S4
20x202	0	0	0.048849036	0.068254566	0	0.046955246	0.055800294	S4
20x212	0.0889522	0.071283096	0.015926124	0.060817172	0	0.04108584	0.030837004	S4
20x222	0.083254194	0.081466395	0.045101713	0.050461307	0	0	0.0329907	S4
20x232	0	0.118635438	0.046573876	0.07145547	0.023251382	0	0.030347528	S4
20x242	0	0	0	0.059405008	0.116447494	0.032868672	0.005384239	S4
20x262	0.015827794	0	0.027837259	0.049896441	0.013912712	0.062802641	0.023201175	S4
20x272	0	0.038187373	0.05754818	0.002353606	0.012388031	0.027732942	0.0329907	S4
20x282	0.046850269	0	0.067050321	0.122764075	0.033733562	0.097432135	0.075183554	S4
20x292	0	0	0.033324411	0.121634344	0.043072232	0.057079971	0.051297112	S4
21x112	0	0	0.02114561	0.133873094	0.034305317	0.068085106	0.018110622	S4
21x132	0.081987971	0.099796334	0.031183084	0.096027114	0.036401753	0.055172414	0.024865394	S4
21x143	0	0	0	0.13311994	0.051648561	0.035363169	0.018991679	S4
21x153	0.090851535	0.08401222	0.084180942	0.12088119	0.018296169	0.111518709	0.029858052	S4
21x163	0	0	0.025562099	0.105159104	0.008195159	0.033015407	0.046989721	S4
21x173	0	0	0	0.087648277	0	0.029053558	0.024571708	S4
21x183	0.04368471	0	0	0.031444172	0	0.109170946	0.054527655	S4
21x192	0.105413105	0	0	0.058651855	0	0	0.022222222	S4
21x202	0.114593226	0	0.001739829	0.067218979	0	0.029493764	0.023201175	S4
21x212	0.015511238	0	0.053265525	0.043212201	0	0	0.03485071	S4
21x222	0.033554922	0	0	0.063359066	0	0.00029347	0.040332844	S4
21x232	0	0.095723014	0.020877944	0.023253625	0.058319039	0.035216434	0.088399413	S4
21x242	0	0.132892057	0.047376874	0.036998682	0	0	0.0350465	S4
21x262	0	0	0.099170236	0.082752777	0.0396417	0.06647102	0.023103279	S4
21x272	0.035137702	0	0.018201285	0.16296366	0.0396417	0.002641233	0.044933921	S4
21x282	0	0.068737271	0.010706638	0.101205046	0.047646274	0.099779897	0.087616251	S4
21x292	0	0.039714868	0.040551392	0.115609113	0.047455689	0.094497432	0.057660303	S4
21x92	0	0	0.022751606	0.078987008	0.012197446	0	0.049241312	S4
22x132	0	0.141038697	0.063570664	0.097156844	0	0.05077036	0.067547724	S4
22x143	0	0	0.020342612	0.148183016	0	0.065150404	0.050905531	S4
22x153	0.013611903	0.185336049	0.031450749	0.063076633	0.039069945	0.003081438	0.045031816	S4
22x163	0.061411839	0	0	0.047166259	0.015246808	0.045047689	0.022515908	S4
22x171	0.065527066	0.102851324	0.025026767	0.080964037	0.033352392	0.020689655	0.063534019	S4
22x183	0	0.101323829	0.011509636	0.021559028	0.014103297	0.057666911	0.037689672	S4
22x193	0.10509655	0.073319756	0.029309422	0.082093768	0	0.014526779	0.018893784	S4
22x203	0	0	0.005620985	0.073055922	0.065180103	0.053705062	0.038277044	S4
22x212	0	0	0.027168094	0.089907739	0.02954069	0.028906823	0.013313754	S4
22x242	0.035770814	0.118635438	0	0.010732442	0.040975796	0.039178283	0.043073911	S4
22x272	0.0889522	0.042769857	0.063972163	0.095838825	0	0.066617755	0.037493882	S4
22x282	0	0.049389002	0.004148822	0.139333459	0.040785211	0.121056493	0.037885463	S4
22x292	0.064893954	0.040224033	0.078292291	0.09037846	0.086335049	0.082611886	0.069016153	S4
22x302	0.061411839	0.019348269	0.01619379	0.141122199	0.056032018	0.050623624	0.034948605	S4
22x92	0.05064894	0.066700611	0.030246253	0.136414988	0.025157233	0.019075569	0.055800294	S4
23x102	0	0	0.019271949	0.149783468	0.012578616	0.121936904	0.046402349	S4
23x132	0	0.079429735	0.034930407	0.156185276	0.023251382	0.055759354	0.070484581	S4
23x14	0.027540361	0.08197556	0.030246253	0.146205988	0	0.075715334	0.049143417	S4
23x163	0.067742957	0	0.044432548	0.177085295	0.06022489	0.091562729	0.047185512	S4
23x173	0	0.074338086	0.021279443	0.113726229	0.060034305	0.024651504	0.030053842	S4
23x183	0.074707186	0.091649695	0.036134904	0.0823762	0.027634839	0.045047689	0.021047479	S4
23x203	0.023425135	0	0.006825482	0.02381849	0	0	0.019089574	S4
23x252	0.029439696	0	0.016729122	0.147806439	0.038117019	0.070873074	0.038179148	S4
23x262	0.038303261	0.049898167	0	0.135944267	0.028587764	0	0.038472834	S4
23x272	0	0.033604888	0.026632762	0.149877613	0.006479893	0.031401321	0.050709741	S4
23x282	0.036403925	0.00610998	0.027301927	0.120504613	0.004383457	0.090388848	0.037885463	S4
24x102	0.070275404	0.010692464	0.043897216	0.129354171	0.028016009	0.098459281	0.046500245	S4
24x112	0.068692624	0.193991853	0.015792291	0.140557334	0.015437393	0.117241379	0.064610866	S4
24x132	0.065843621	0.105906314	0.02743576	0.13001318	0.014103297	0.0567865	0.05237396	S4
24x142	0	0	0.015390792	0.124646959	0.025157233	0.075421864	0.030445423	S4
24x163	0	0.071283096	0.046440043	0.131425344	0.035448828	0.125605282	0.073225649	S4
24x173	0.045584046	0.099796334	0.021011777	0.061287893	0.037545264	0.055025679	0.009397944	S4
24x183	0	0	0.051793362	0.15627942	0	0	0.034263338	S4
24x193	0.047483381	0	0.027703426	0.066748258	0.086525634	0.023917828	0.041311796	S4
24x203	0	0	0.007494647	0.059499153	0	0.050036684	0.042584435	S4
24x262	0.040202596	0.032586558	0	0.073150066	0.020773775	0.03052091	0.024278023	S4
24x282	0	0.224032587	0.035465739	0.13311994	0.001524681	0.029053558	0.046500245	S4
24x92	0.071225071	0	0.019271949	0.114855959	0.080236326	0.091415994	0.076456192	S4
25x102	0.061728395	0.035132383	0.034528908	0.145452834	0.035829998	0.093176816	0.082819383	S4
25x112	0.071225071	0	0.025963597	0.132272642	0.090718506	0.083198826	0.08330886	S4
25x132	0.04368471	0.079429735	0.034930407	0.199397477	0.03030303	0.08730741	0.060107685	S4
25x142	0.131370687	0	0.000802998	0.161928074	0.025728988	0.065297139	0.045521292	S4
25x152	0	0.145621181	0.007896146	0.118621728	0.006098723	0.087454145	0.028781204	S4
25x173	0	0.023421589	0.017665953	0.124646959	0.052410901	0.040645635	0.038864415	S4
25x183	0	0	0.039614561	0.08124647	0.025157233	0.062215701	0.025746451	S4
25x193	0.025641026	0	0.065578158	0.09951045	0	0.036683786	0.043269701	S4
25x292	0.032605255	0	0	0.085200527	0.071278826	0.028466618	0.06000979	S4
25x302	0.059195948	0.039205703	0.072805139	0.096215402	0.029731275	0.066617755	0.020460108	S4
25x9	0.046850269	0	0.056745182	0.133308228	0.028587764	0.068378577	0.060695056	S4
26x112	0.017410573	0.09114053	0.011643469	0.08971945	0.101581856	0.060895084	0.054821341	S4
26x132	0.024374802	0	0.03372591	0.147241574	0.06022489	0.060014674	0.070190896	S4
26x142	0.050965495	0	0.01887045	0.13669742	0.004955213	0.073514307	0.06412139	S4
26x152	0.081987971	0	0.026365096	0.153266805	0.042309891	0.038591343	0.053940284	S4
26x162	0.019626464	0.101832994	0.013249465	0.079646018	0.12902611	0.064416728	0.080861478	S4
26x192	0.044001266	0	0.025562099	0.134155526	0	0.003668379	0.087616251	S4
26x202	0.046217157	0	0.022617773	0.086895123	0	0	0.01752325	S4
26x272	0	0	0.029443255	0.056298249	0.033352392	0.04079237	0	S4
26x282	0.054131054	0	0.010974304	0.086518546	0	0	0.039843368	S4
26x292	0	0	0.02743576	0.06590096	0.058128454	0.082758621	0.056975037	S4
27x112	0	0.108452138	0.005620985	0.084918095	0.055460263	0.01027146	0.097503671	S4
27x122	0.070275404	0.072810591	0.071600642	0.112314065	0.027634839	0.046368305	0.015565345	S4
27x132	0	0.087576375	0.021279443	0.117868575	0.028587764	0.058987528	0.020655898	S4
27x161	0.04906616	0.091649695	0.031584582	0.13556769	0.002858776	0.106676449	0.00969163	S4
27x202	0.106046217	0.07586558	0.062901499	0.143287516	0.004192872	0.042993397	0.023201175	S4
27x232	0.08515353	0.015784114	0	0.031255884	0.014484467	0	0.018208517	S4
27x262	0	0.054989817	0.032789079	0.046507249	0.046502763	0.104915627	0.015859031	S4
27x282	0.051598607	0	0	0.151007343	0.023632552	0.021276596	0.028095937	S4
28x112	0	0	0.053800857	0.02071173	0	0.052531181	0.067156143	S4
28x122	0.068059513	0.040224033	0.006022484	0.123140651	0.006670478	0.093910492	0.075379344	S4
28x161	0.075973409	0.019348269	0.019405782	0.106288834	0.005336383	0.069552458	0.055506608	S4
28x212	0.073124406	0	0.026231263	0.131425344	0.02877835	0.046808511	0.014782183	S4
28x222	0.033871478	0	0.000267666	0.098474863	0	0.034776229	0.03113069	S4
28x232	0	0	0.008297645	0.076633402	0.060987231	0.078356566	0.05237396	S4
7x201	0.067426401	0.07586558	0	0.070137451	0.050886221	0.055465884	0.048751836	S4
7x231	0.071541627	0	0.04630621	0.017793259	0.008195159	0	0.013313754	S4
7x241	0	0.08808554	0.033056745	0.036810394	0	0.012619222	0.068330886	S4
8x181	0	0	0.065310493	0.063923931	0.015246808	0.068818782	0.015271659	S4
8x191	0	0.08401222	0.003211991	0.059593297	0	0	0.035731767	S4
8x201	0	0	0.016059957	0.058651855	0	0.009831255	9.79E-05	S4
8x211	0.06521051	0.08910387	0.058351178	0.074750518	0.012769201	0	0.086441508	S4
8x221	0.042735043	0	0.009635974	0.065806816	0.006861063	0	0.014880078	S4
8x231	0.076289965	0	0.005487152	0.067595556	0	0.040498899	0.010279001	S4
8x241	0.044634378	0	0.014453961	0.055074374	0.040213455	0.05619956	0.004698972	S4
8x251	0	0.123217923	0.032922912	0.026454528	0	0.098459281	0.068722467	S4
9x151	0.116809117	0	0.027168094	0.17765016	0.073184677	0.132355099	0.054331865	S4
9x162	0.051598607	0	0.029309422	0.14535869	0	0.068965517	0.018012726	S4
9x172	0.079138968	0	0.025963597	0.125588401	0.026110158	0.039618489	0.064904552	S4
9x182	0	0.045315682	0.040952891	0.061287893	0.002477606	0.010858401	0.044444444	S4
9x191	0	0	0	0.018075692	0	0.009391049	0.073715125	S4
9x201	0	0.189409369	0.003345824	0.048390134	0.071659996	0	0.021732746	S4
9x211	0	0.00407332	0.095155246	0.070231595	0	0.069992663	0.011062163	S4
9x221	0	0	0.023420771	0.068254566	0.000190585	0.034336023	0.024375918	S4
9x231	0.154795821	0	0.005085653	0.04697797	0.037354679	0.053118122	0.025550661	S4
9x241	0.054764166	0	0	0.044812653	0.109014675	0.032868672	0.050807636	S4
9x251	0	0	0.029577088	0.115420825	0.056222603	0.04079237	0.046206559	S4
9x262	0	0.213340122	0	0.090660892	0.046693349	0.092002935	0.041018111	S4
11x102	0.090601758	0	0.065387349	0.025490656	0.038818565	0.023956103	0.065771019	S5
12x102	0	0	0.056289979	0.066776136	0.054345992	0.103319058	0.064589946	S5
14x102	0.120351589	0.062985685	0.050035537	0.031120494	0.06835443	0.060894004	0.019930612	S5
10x102	0	0	0	0.058956916	0.024135021	0	0.033365321	S5
13x102	0	0	0	0.019704433	0	0.07869379	0.050786152	S5
9x102	0	0	0	0.064352178	0.008101266	0.071734475	0.016756477	S5
18x103	0	0	0.03326226	0.027680038	0	0.031718415	0.066952093	S5
21x102	0	0	0.100639659	0.070372977	0.001181435	0.023956103	0.050786152	S5
16x103	0	0	0.0257285	0.062397373	0.052489451	0.030647752	0.033734406	S5
7x102	0	0	0.020469083	0.087027915	0.036455696	0.030246253	0.06879752	S5
19x103	0.037863421	0	0.058280028	0.051215889	0.043544304	0.075347966	0.045323688	S5
20x102	0.028397566	0	0.05344705	0.112909532	0.003881857	0.094352248	0.074259984	S5
8x102	0	0	0.128358209	0.063883024	0.060421941	0.029710921	0.072709825	S5
17x103	0	0.099795501	0.12594172	0.005473454	0.028860759	0.040952891	0.038237248	S5
23x103	0.077079108	0	0.090120824	0.163421691	0.032405063	0.0499197	0.06650919	S5
22x102	0	0.028220859	0.081307747	0.078192196	0	0.070931478	0.014763416	S5
15x102	0.032454361	0	0.091542289	0.055594652	0.047932489	0.051659529	0.042075736	S5
6x102	0	0.029038855	0.063255153	0.082023614	0.050464135	0.020744111	0.012253635	S5
6x112	0	0	0.089552239	0.092266792	0.094345992	0.092210921	0.052557762	S5
9x112	0	0	0.092537313	0.092344984	0.038312236	0.077221627	0.052114859	S5
11x113	0	0	0.032267235	0.045977011	0.043037975	0	0.03794198	S5
21x113	0.068289385	0	0.028002843	0.057549457	0	0.01391863	0.080977338	S5
20x113	0	0.000408998	0.023880597	0.049339276	0.037468354	0.031584582	0.045988042	S5
22x112	0	0	0.038237385	0.099929627	0.034599156	0.11108137	0.046135676	S5
13x112	0	0	0.045060412	0.088044413	0.01907173	0.026498929	0.076400679	S5
17x113	0	0	0	0.068730941	0.031729958	0.028506424	0.040525578	S5
23x112	0	0	0.032693674	0.100867933	0.02649789	0.114427195	0.068723703	S5
15x112	0	0	0.042643923	0.036828525	0.023628692	0.057949679	0.030043552	S5
8x112	0.0831643	0	0.028144989	0.051215889	0	0.026231263	0.093526242	S5
14x112	0	0	0.062686567	0.071624052	0.020759494	0.086054604	0.065032849	S5
18x113	0	0	0.040085288	0.053248886	0.030548523	0.04630621	0.035506016	S5
12x112	0	0	0.061975835	0.017045899	0.048438819	0.039882227	0.046652395	S5
16x113	0.103448276	0.035582822	0.069083156	0.051528657	0.027848101	0.031986081	0.038237248	S5
24x113	0	0	0.051172708	0.112049417	0.010970464	0.113624197	0.111611427	S5
19x113	0	0	0.055579247	0.076081007	0.059915612	0.05620985	0.038311065	S5
7x112	0	0	0.068372424	0.10180624	0.025485232	0.089400428	0.087325607	S5
20x122	0.034482759	0	0.039516702	0.026428962	0.143628692	0	0.021185502	S5
11x121	0	0.134560327	0.035394456	0.059660646	0.02835443	0.039480728	0.024581088	S5
6x121	0	0.037627812	0.057142857	0.079521464	0	0.05620985	0.054772274	S5
9x121	0	0	0.057711443	0.09007741	0.039156118	0.089668094	0.021406954	S5
21x122	0	0	0.071357498	0.04949566	0.04371308	0.010037473	0.026131247	S5
10x121	0	0.016359918	0.028713575	0.065681445	0.033755274	0.026632762	0.047316749	S5
13x121	0	0	0.069225302	0.095081711	0.035274262	0.10117773	0.057429689	S5
7x121	0.06423259	0	0.080597015	0.057940418	0.014683544	0.053800857	0.064220861	S5
15x121	0	0	0.073631841	0.052466964	0.060759494	0.031852248	0.03262715	S5
14x121	0	0	0.098791756	0.092344984	0.024978903	0.071600642	0.032184247	S5
17x122	0	0	0.076474769	0.070607553	0.028860759	0.078426124	0.084151473	S5
22x122	0	0	0.114285714	0.080303386	0	0.09890257	0.103122463	S5
12x121	0	0.071165644	0.050604122	0.114551568	0.024978903	0.055808351	0.053222116	S5
24x122	0.140635565	0	0.088841507	0.122761748	0	0.072537473	0.07182402	S5
18x122	0	0	0.031982942	0.018687935	0.012658228	0.030246253	0.023842917	S5
19x122	0	0	0.105614783	0.030729533	0.001012658	0.033993576	0.021923673	S5
23x122	0	0	0.080312722	0.072953319	0.089620253	0.130487152	0.06296597	S5
8x121	0.101419878	0.044171779	0.045202559	0.070294785	0.077468354	0.032119914	0.044142615	S5
16x121	0	0	0.02416489	0.109390883	0.062616034	0.094486081	0.062375434	S5
21x133	0	0	0.04079602	0.111658456	0.050295359	0.046841542	0.0622278	S5
10x133	0	0.028629857	0.034968017	0.053796231	0.037130802	0.025428266	0.013951428	S5
11x133	0	0	0.06496091	0.071624052	0	0.053265525	0.01594449	S5
6x132	0.146720757	0.046625767	0.051030561	0.088748143	0.023966245	0.0625	0.044216432	S5
15x133	0.041920216	0.013087935	0.064534471	0.032058801	0.072067511	0.077890792	0.042075736	S5
9x132	0	0	0.032835821	0.043005708	0	0.079095289	0.058094043	S5
23x133	0	0.080981595	0.125373134	0.069982016	0.017383966	0.076017131	0.068871337	S5
16x133	0.075726842	0	0.03169865	0.017827821	0.024135021	0.007762313	0.040747029	S5
22x133	0	0	0.028002843	0.107357886	0.024810127	0.124197002	0.068576069	S5
17x134	0	0.034355828	0	0.04628978	0	0.055808351	0.067468812	S5
20x134	0.121027721	0	0.039800995	0.077175698	0.038818565	0.043094218	0.063113604	S5
14x133	0	0.076482618	0.052452026	0.025412464	0.029873418	0.021680942	0.067764081	S5
7x132	0.076402975	0.033128834	0.073631841	0.043474861	0	0.057012848	0.086513619	S5
19x134	0	0	0.067803838	0.074126202	0.045907173	0	0.035875101	S5
12x133	0	0.01799591	0.026297086	0.069903824	0.037974684	0.03238758	0.016461209	S5
13x133	0	0.044580777	0.083724236	0.05270154	0.010126582	0.02743576	0.076474496	S5
18x134	0	0	0.086567164	0.062084604	0.028691983	0	0.017789917	S5
8x132	0	0.061349693	0.090405117	0.069982016	0.011139241	0.021279443	0.059348933	S5
5x132	0	0	0.051457001	0.017280475	0.040843882	0	0.046726212	S5
21x144	0	0	0.007249467	0.080616155	0.024303797	0.069325482	0.018011368	S5
6x142	0	0.066666667	0.045202559	0.055203691	0.0307173	0	0.080755887	S5
15x143	0	0.081390593	0.04989339	0.024317773	0	0.050722698	0.04325681	S5
22x144	0	0	0.035536603	0.098287591	0.022953586	0.092478587	0.068059349	S5
20x144	0	0	0	0.043865822	0.04371308	0.022751606	0.043699712	S5
11x143	0.157538878	0	0.074200426	0.06443037	0.083544304	0	0.042371005	S5
9x141	0	0.053169734	0.060696517	0.082179998	0.021097046	0.082574946	0.096405108	S5
5x142	0	0	0.067803838	0.068261787	0	0.022751606	0.044290249	S5
7x142	0.048005409	0	0.08869936	0.051685042	0.034261603	0.025829764	0.040377943	S5
16x143	0	0.097341513	0.071926084	0.070294785	0.011814346	0.032119914	0.070347678	S5
12x143	0	0.052351738	0.071215352	0.072484166	0.064810127	0.09756424	0.049457444	S5
13x143	0	0.066257669	0.049182658	0.022675737	0	0.045770878	0.061784897	S5
18x144	0	0.08997955	0.033404407	0.035108296	0.084388186	0.056745182	0	S5
10x143	0	0	0.086140725	0.065759637	0.058059072	0.036001071	0	S5
17x143	0	0.079345603	0.030845771	0.038783329	0.016540084	0.07240364	0.041780468	S5
8x142	0	0.031083845	0.031840796	0.071858629	0.011814346	0.041220557	0.067911715	S5
23x141	0	0	0.063113006	0.151692861	0.055696203	0.094218415	0.140252454	S5
14x143	0	0	0.030703625	0.072718743	0	0.039748394	0.039123053	S5
19x144	0.008789723	0	0	0.059426069	0.034092827	0.009234475	0.047390566	S5
17x153	0	0	0.028002843	0.061068105	0.014514768	0	0.040599395	S5
21x154	0	0	0.055152807	0.020720932	0	0.028238758	0.10747767	S5
22x154	0	0	0.033120114	0.091328485	0.047932489	0.088731263	0.04096848	S5
9x152	0.110885734	0	0.051741294	0.113065916	0.02092827	0.056343683	0.08850668	S5
16x153	0	0.082617587	0.054442075	0.081554461	0.08	0	0.036982358	S5
23x153	0	0	0.034541578	0.124872938	0.024810127	0.090872591	0.090868827	S5
11x153	0.1392833	0	0.069225302	0.049808429	0	0.032789079	0.047021481	S5
15x153	0	0	0.034825871	0.06693252	0.045738397	0.065979657	0.060234738	S5
6x152	0	0	0.059559346	0.059582454	0.00371308	0.05125803	0.062670702	S5
5x152	0	0	0.034968017	0.069512863	0.034599156	0.021547109	0.035210748	S5
10x153	0	0.004907975	0.059132907	0.025725233	0.024303797	0.025294433	0.069388056	S5
12x153	0.08586883	0	0.064676617	0.060129799	0.023122363	0.038410064	0.022145124	S5
20x154	0	0	0.053304904	0.050121198	0.071223629	0.057815846	0.019487709	S5
13x153	0	0.067893661	0.039374556	0.039096098	0.018565401	0.081905782	0.034841662	S5
7x151	0.066260987	0	0.03326226	0.04238017	0.056202532	0.079496788	0.05765114	S5
8x151	0.091954023	0	0.058564321	0.066463367	0.033248945	0.048447537	0.076548313	S5
18x153	0	0	0.054584222	0.02885292	0	0.018468951	0.078024655	S5
14x153	0	0.007361963	0.139161336	0.044178591	0	0	0.048940725	S5
19x154	0	0.08997955	0.031556503	0.088513566	0	0.032789079	0.018675722	S5
22x164	0	0.074846626	0.092395167	0.083822035	0	0.055942184	0.055731896	S5
10x163	0	0.062985685	0.052309879	0.075377277	0	0.058752677	0.066952093	S5
11x163	0	0	0.038521677	0.016420361	0	0.016327623	0.038163431	S5
15x163	0	0	0.024022743	0.05160685	0	0.034261242	0.050638518	S5
21x164	0	0	0.062117982	0.059660646	0.006582278	0.00762848	0.041559017	S5
5x162	0.100743746	0	0.061975835	0.056063805	0.023459916	0	0.067911715	S5
9x163	0	0	0.086709311	0.036281179	0.056877637	0.056745182	0.082010777	S5
17x163	0	0.033537832	0.016204691	0.056923919	0.04742616	0.043228051	0.068945154	S5
20x164	0.077079108	0	0.059275053	0.043944014	0.028860759	0	0.010703477	S5
16x163	0	0	0.070078181	0.051215889	0.057721519	0	0.046209493	S5
12x163	0	0	0.000568586	0.026741731	0.039324895	0.011509636	0.025466893	S5
13x163	0	0	0.046055437	0.018531551	0.096202532	0	0.025909796	S5
18x163	0.011494253	0	0	0.026507155	0.022616034	0.060358672	0.023326198	S5
7x161	0	0	0.06297086	0.067792634	0.084894515	0.074946467	0.036834724	S5
6x162	0.116294794	0	0.06098081	0.093752444	0.062278481	0.064908994	0.081715509	S5
14x163	0	0.045398773	0.043496802	0.06833998	0.014008439	0	0.013360892	S5
23x164	0	0	0.018479033	0.145124717	0.020759494	0.137847966	0.080312984	S5
8x161	0	0	0.066666667	0.060755337	0.05721519	0.068923983	0.058094043	S5
19x162	0.035835024	0	0.033830846	0.061771835	0.04371308	0.050990364	0.017125563	S5
22x172	0	0.018813906	0.11641791	0.089060912	0.01721519	0.081102784	0.055067543	S5
9x173	0.020283976	0	0.049466951	0.063179295	0.039324895	0.048447537	0.075145789	S5
20x174	0	0	0.090831557	0.002814919	0	0.044164882	0.03919687	S5
10x173	0	0	0.060696517	0.030416764	0.037974684	0	0	S5
15x173	0	0	0.057853589	0.031198686	0.007763713	0.004282655	0.061120543	S5
5x172	0	0.149693252	0.042643923	0.04949566	0	0.080299786	0.047095298	S5
12x173	0	0	0.034399431	0.070685746	0.006751055	0.028238758	0.074924337	S5
21x174	0	0	0.04790334	0.040659942	0	0.053667024	0.034989297	S5
23x174	0	0	0.029850746	0.081319884	0	0.121520343	0.086513619	S5
11x173	0	0	0.068230277	0.055751036	0.016877637	0.036001071	0.06119436	S5
6x171	0	0.128425358	0.066098081	0.060442568	0.066329114	0.021547109	0.076991216	S5
13x173	0.082488168	0	0.031982942	0.028149191	0.004219409	0.052730193	0.052336311	S5
7x171	0	0	0.054299929	0.081319884	0.016371308	0.096359743	0.099874511	S5
19x173	0.146720757	0.08997955	0.025302061	0.008053796	0.029535865	0.008431478	0.049974164	S5
16x173	0	0.076482618	0.038521677	0.051372273	0.037130802	0.02609743	0.017347014	S5
8x17	0	0	0.057000711	0.077644851	0.075443038	0.074277302	0.049900347	S5
14x173	0	0.075664622	0.05188344	0.038861522	0	0.01485546	0.044585517	S5
18x173	0	0.078118609	0.023169865	0.101884432	0.075274262	0.091006424	0.089687754	S5
17x173	0	0	0.009665956	0.114160607	0.079156118	0.004550321	0.080829704	S5
22x184	0	0	0.058422175	0.043944014	0	0.008163812	0.060751458	S5
11x181	0.012846518	0.017586912	0.079886283	0.039096098	0.068016878	0.004014989	0.051967225	S5
10x181	0	0.024539877	0.045344705	0.050668543	0	0.02248394	0.053960286	S5
9x183	0	0	0.041080313	0.047228087	0.113080169	0.074143469	0.064294678	S5
6x181	0	0.118200409	0.053589197	0.024474157	0.030886076	0.017130621	0.009374769	S5
17x183	0	0	0.035394456	0.052076003	0	0.029844754	0.065032849	S5
12x181	0.053414469	0	0.047334755	0.05090312	0	0.025695931	0.028862479	S5
5x181	0.044624746	0	0.068941009	0	0.094345992	0.075347966	0.058389311	S5
16x183	0	0	0.051172708	0.067088905	0.042700422	0.038945396	0.048571639	S5
15x183	0	0	0.065103056	0.038626945	0	0.09890257	0.065328117	S5
20x183	0.060175794	0.074437628	0.030135039	0.079443272	0	0.054068522	0.014468148	S5
7x181	0	0	0.077327647	0.048088201	0.015696203	0.054737687	0.050712335	S5
13x181	0	0.064621677	0.034825871	0.042771131	0.038649789	0.008699143	0.015723038	S5
8x182	0.008789723	0	0.034825871	0.092970522	0.048607595	0	0.055436628	S5
21x184	0	0	0.026723525	0.038705137	0.041350211	0.015256959	0.054919908	S5
19x183	0	0	0.024733475	0.043318477	0.048776371	0.05125803	0.054181738	S5
18x183	0	0	0.023738451	0.042301978	0	0.004014989	0.044364066	S5
14x183	0.122379986	0	0.068088131	0.086636954	0.010632911	0	0.045471322	S5
9x192	0	0.016359918	0.05387349	0.128000626	0.054008439	0.027569593	0.069240422	S5
5x191	0	0.052351738	0.032409382	0.046680741	0	0	0.021849856	S5
6x191	0	0	0.027149964	0.038861522	0.034767932	0	0.087473241	S5
12x193	0.062204192	0.010633947	0.085998579	0.072484166	0.013839662	0.025428266	0.05691297	S5
17x193	0	0	0.068372424	0.062788334	0.036455696	0.077756959	0.033660589	S5
8x192	0.116294794	0.059304703	0.0594172	0.048166393	0	0.041220557	0.073521813	S5
11x193	0.14739689	0	0.069367448	0.037610446	0.012995781	0.058485011	0.017347014	S5
21x193	0	0.066666667	0.04434968	0.052936117	0	0.037607066	0.061120543	S5
7x191	0.027045301	0	0.060270078	0.071389475	0.016371308	0.026766595	0.045323688	S5
18x193	0	0.067484663	0.085998579	0.035186488	0.071054852	0	0.089318668	S5
15x193	0	0	0.052452026	0.044804129	0	0.038945396	0.063261239	S5
10x193	0	0	0.081449893	0.043005708	0.048776371	0.032119914	0.022809478	S5
13x193	0	0	0.041364606	0.024474157	0.028016878	0.049518201	0.066730641	S5
16x193	0.030425963	0	0.046197584	0.045273282	0	0.004684154	0.018380453	S5
20x193	0	0	0	0.081319884	0.004050633	0.025428266	0.022145124	S5
19x193	0	0	0	0.028070999	0.050632911	0	0.076843582	S5
14x193	0	0.00204499	0.030135039	0.051763234	0.017890295	0.021680942	0.060825275	S5
6x201	0	0.015541922	0.071499645	0.019157088	0.048607595	0.023420771	0.041928102	S5
9x202	0	0	0.070078181	0.080225194	0.037805907	0.039882227	0.065401934	S5
15x203	0	0.091206544	0.064818763	0.053952616	0	0.031852248	0.039787407	S5
10x203	0	0	0.114143568	0.106185003	0.096371308	0.024759101	0.094042962	S5
11x202	0	0	0.073489694	0.078192196	0	0.045637045	0.040156492	S5
12x203	0	0	0.047476901	0.056454766	0.015021097	0.058485011	0.031741345	S5
20x203	0.144016227	0	0.03326226	0.015091094	0.045232068	0.0251606	0.038532516	S5
14x203	0	0	0.082587065	0.032997107	0	0.05620985	0.021776039	S5
17x203	0	0	0.034825871	0.032058801	0.040506329	0.052061028	0.054255555	S5
7x202	0	0.032719836	0.067093106	0.066854328	0.022109705	0	0.077581752	S5
16x203	0.007437458	0	0.037100213	0.027914614	0.050632911	0.063570664	0.022071307	S5
13x203	0.105476673	0	0.149253731	0.050433967	0.071392405	0.01887045	0.035727467	S5
18x203	0	0.021676892	0.029140014	0.037923215	0.110042194	0.02248394	0.068723703	S5
21x203	0.035835024	0	0	0.074517163	0.027848101	0.063570664	0.044142615	S5
8x202	0.131169709	0	0.075621891	0.035342873	0	0.038811563	0.022735661	S5
19x203	0	0	0.029566453	0.055203691	0.004050633	0.055406852	0.061563446	S5
10x212	0	0	0.038948117	0.081476269	0.021772152	0.101445396	0.061637263	S5
11x213	0	0.041308793	0.093248045	0.100476972	0.037299578	0.130085653	0.09256662	S5
9x212	0	0	0.034683724	0.072249589	0	0.082574946	0.061563446	S5
21x213	0	0	0.097796731	0.04840097	0.017721519	0.05620985	0.016387392	S5
15x213	0	0.060940695	0.008102345	0.058331379	0	0.031183084	0.019413892	S5
17x213	0	0	0.090973703	0.046680741	0	0.026900428	0.043182993	S5
13x213	0	0	0.099502488	0.054187192	0.052995781	0.019539615	0.074407618	S5
20x213	0	0.067893661	0	0.054734537	0	0.040952891	0.027902857	S5
7x211	0	0.083435583	0.038948117	0.050433967	0	0.054336188	0.043921163	S5
16x213	0	0	0.034683724	0.066697944	0	0.059689507	0.038089614	S5
12x213	0	0	0.10021322	0.06693252	0.082700422	0.062232334	0.045914225	S5
8x212	0	0	0.025586354	0.087888029	0	0.033458244	0.105263158	S5
14x213	0	0	0.066382374	0.022988506	0.067848101	0.060760171	0.053665018	S5
18x213	0	0	0.004832978	0.077566659	0.04371308	0.055808351	0.038680151	S5
19x213	0	0	0.052025586	0.030573149	0.086919831	0.041755889	0.052631579	S5
11x223	0	0	0.061122957	0.062084604	0.020084388	0.021547109	0.060751458	S5
9x222	0	0	0.067945984	0.068496364	0.031223629	0.080567452	0.051229054	S5
10x222	0	0.067484663	0.115280739	0.074126202	0.002869198	0.052730193	0.034177309	S5
8x222	0	0	0.034399431	0.077097506	0.097890295	0.0625	0.068945154	S5
15x223	0	0.072392638	0.031556503	0.057080303	0.03257384	0.051124197	0.033143869	S5
14x223	0	0.066257669	0.035394456	0.048166393	0	0.028907923	0.071233483	S5
12x223	0.0831643	0	0.064676617	0.107905231	0.036455696	0.013115632	0.063408873	S5
16x223	0	0	0.054015636	0.049730237	0.0307173	0.054068522	0.06045619	S5
13x223	0	0	0.034399431	0.100320588	0.018059072	0.059555675	0.073005093	S5
18x223	0	0.026993865	0.066666667	0.040112597	0	0.019539615	0.05765114	S5
19x223	0.054090602	0	0.018905473	0.046680741	0	0.024089936	0.053665018	S5
20x223	0	0	0.014072495	0.042692939	0.053839662	0	0.018380453	S5
17x223	0	0	0.053589197	0.057393072	0.049113924	0.012312634	0.04399498	S5
14x233	0.120351589	0	0.100355366	0.018531551	0.028860759	0.031718415	0.05285303	S5
11x233	0	0.05398773	0.058137882	0.068574556	0.032405063	0.026900428	0.055953348	S5
10x232	0	0.011451943	0.083866382	0.033622644	0	0.01619379	0.047390566	S5
9x232	0	0.077709611	0.035394456	0.053561655	0.00556962	0.051927195	0.043330627	S5
15x233	0.037187289	0	0.034115139	0.047619048	0.024472574	0.084314775	0.102531926	S5
20x233	0.068289385	0.020449898	0	0.05160685	0.057552743	0.104657388	0.032553333	S5
12x233	0.028397566	0	0.035394456	0.065290484	0.065654008	0.050722698	0.050343249	S5
16x233	0	0	0.067377399	0.079365079	0	0.070663812	0.08016535	S5
13x233	0	0	0.047334755	0.088200798	0	0.080968951	0.069757142	S5
8x232	0	0	0	0.085855032	0.011139241	0.027168094	0.056839153	S5
17x233	0	0.023312883	0.028002843	0.05801861	0	0.059154176	0.03388204	S5
18x233	0	0	0.023312011	0.043474861	0	0.030380086	0.034767845	S5
19x233	0	0	0.0297086	0.045742435	0	0	0.031224625	S5
11x243	0	0.062985685	0.056574271	0.073891626	0.052658228	0.018067452	0.072636008	S5
15x243	0	0.010224949	0.02615494	0.057627649	0.015696203	0.047376874	0.030265003	S5
10x243	0	0.073619632	0.042643923	0.039956212	0	0.034261242	0.025245442	S5
14x243	0	0	0.074342573	0.040034405	0	0.088062099	0.035801284	S5
20x243	0	0	0.05188344	0.090702948	0.039831224	0.100107066	0.03211043	S5
16x242	0	0	0.082729211	0.07725389	0.033080169	0.022617773	0.097143279	S5
18x243	0.078431373	0	0.033830846	0.079599656	0.056033755	0.059689507	0.051524323	S5
12x243	0	0	0.063823738	0.074595355	0.018059072	0.064641328	0.062670702	S5
9x242	0	0	0.048187633	0.045586051	0.005400844	0.054202355	0.032405699	S5
17x243	0	0	0.115138593	0.148330597	0.014177215	0.1124197	0.143869491	S5
13x243	0	0.062985685	0.057000711	0.010946907	0.016371308	0.042023555	0.032553333	S5
19x243	0	0	0.050177683	0.082570959	0.075949367	0.118308351	0.065844836	S5
8x242	0	0	0.057142857	0.000156384	0.016540084	0	0.04628331	S5
13x253	0	0	0	0.098287591	0	0.044700214	0.078024655	S5
17x253	0	0	0.101492537	0.01743686	0.040675105	0.057815846	0.035432199	S5
20x252	0	0	0.079033404	0.04769724	0.033755274	0.119111349	0.025983613	S5
16x253	0	0	0.087277896	0.066697944	0.055527426	0.023420771	0.055510445	S5
12x253	0	0	0.110021322	0.083587458	0.074092827	0.116568522	0.060530007	S5
10x253	0.125084517	0	0	0.019313473	0.033755274	0.046707709	0	S5
15x253	0	0.032719836	0.051741294	0.015247478	0	0.025829764	0.040673212	S5
14x253	0	0	0.008955224	0.074204394	0.026329114	0.029041756	0.069535691	S5
11x253	0.123732252	0	0.026297086	0.04769724	0.041687764	0.032119914	0.0475382	S5
18x253	0.098039216	0	0.05387349	0.097427477	0.044050633	0.028104925	0.055731896	S5
19x253	0	0	0.061122957	0.086715146	0	0.0876606	0.079574814	S5
12x263	0	0	0.060696517	0.030338572	0.111729958	0.029309422	0.070495313	S5
15x263	0	0	0.048756219	0.070685746	0.010801688	0.01124197	0.051229054	S5
13x263	0	0	0.030135039	0.082883728	0.014683544	0.13891863	0.075810142	S5
17x263	0	0.044989775	0.044776119	0.101024318	0	0.0373394	0.036244187	S5
14x263	0	0.007361963	0.050319829	0.097505669	0.036455696	0.065845824	0.053222116	S5
19x263	0.15010142	0.045398773	0.052025586	0.074908124	0	0.073072805	0.096700376	S5
18x263	0	0.023721881	0.072778962	0.051528657	0.008776371	0.082039615	0.086439802	S5
16x263	0	0	0.067093106	0.062397373	0.048438819	0.028506424	0.042813907	S5
16x273	0	0.03190184	0.090547264	0.059738838	0.019578059	0	0.023621466	S5
17x271	0	0	0.086567164	0.083118305	0.030886076	0.056477516	0.060160921	S5
13x273	0	0	0.00355366	0.030807725	0.021265823	0.023554604	0.026278881	S5
15x273	0	0	0.09424307	0.074517163	0.02278481	0.039480728	0.071454935	S5
19x273	0	0.029856851	0.026012793	0.028383767	0.040168776	0.028104925	0.067394995	S5
14x273	0	0.029038855	0.058564321	0.022519353	0.033924051	0	0.044216432	S5
18x271	0	0	0.022743426	0.107123309	0.039831224	0.051525696	0.059718019	S5
19x283	0.258958756	0	0.030561478	0.042145594	0.019746835	0.020476445	0.014615782	S5
16x283	0	0	0.007675906	0.068887325	0	0.012178801	0.045249871	S5
15x283	0	0	0.073205402	0.034404566	0	0.008431478	0.048793091	S5
17x283	0	0	0.033120114	0.023379467	0.034936709	0	0.031593711	S5
18x283	0	0	0.019047619	0.025959809	0.076793249	0	0.062449251	S5
17x292	0	0	0.034115139	0.050512159	0.027004219	0.040417559	0.015058685	S5
18x293	0	0	0.079317697	0.016107592	0.033924051	0.000802998	0.053886469	S5
14x154	0	0	0.016729122	0.088876092	0.005369783	0.110877193	0.0781265	S6
18x154	0	0.12601626	0.019941113	0.05566753	0	0.068596491	0.049045014	S6
20x155	0	0.12485482	0.042157388	0.024282561	0.022455455	0.000175439	0.010941549	S6
11x154	0.084662577	0	0.04858137	0.069200499	0	0.072280702	0.052884154	S6
15x154	0.062985685	0	0	0.032056819	0	0.05754386	0.020347442	S6
10x154	0.016359918	0.130081301	0.055139186	0.041846626	0.03539175	0.106666667	0.047701315	S6
16x154	0	0.12659698	0.037607066	0.070256263	0	0.034912281	0.067952779	S6
12x154	0.01390593	0.142857143	0.052462527	0.055283616	0	0.062280702	0.067472886	S6
17x154	0	0.141695703	0.042425054	0.043286304	0.020258726	0.063508772	0.06085037	S6
19x155	0.07198364	0.360627178	0.057949679	0.086188694	0	0.178070175	0.109127555	S6
8x152	0	0.218350755	0.020744111	0.09924177	0.060532097	0.144736842	0.084749016	S6
22x155	0.048261759	0.140534262	0.054336188	0.074383338	0	0.096491228	0.010845571	S6
27x151	0	0	0	0.025146367	0	0.028245614	0.08772435	S6
24x152	0	0.139953542	0.046172377	0.093195124	0.017085672	0.072982456	0.087340436	S6
26x153	0	0	0	0.074383338	0.101537711	0.064035088	0.024666475	S6
28x151	0.098568507	0.130662021	0.093147752	0.015548517	0.028557481	0.118245614	0.118725406	S6
11x164	0.064621677	0.116724739	0.012847966	0.04290239	0	0.022982456	0.01986755	S6
20x165	0.078118609	0.139953542	0.077623126	0.037047701	0	0.029298246	0.050004799	S6
7x162	0	0.130081301	0.070931478	0.112582781	0.054430071	0.043684211	0.067280929	S6
9x164	0	0.243321719	0.05620985	0.10240906	0.029533805	0.039298246	0.043190325	S6
10x164	0	0	0.131959315	0.063729725	0.008786917	0.084736842	0.109799405	S6
22x165	0	0	0.023420771	0.083501296	0	0.115789474	0.052884154	S6
16x164	0	0.113240418	0.025963597	0.068144736	0	0.061754386	0.055955466	S6
14x164	0	0	0.009234475	0.0486611	0.009763241	0.092807018	0.020731356	S6
21x165	0	0.142276423	0.029041756	0.0383914	0.057114962	0.060877193	0.01343699	S6
23x165	0	0	0.006959315	0.097898071	0	0.053333333	0.022554948	S6
26x163	0	0.078397213	0.052730193	0.034168346	0	0.020350877	0.055379595	S6
13x164	0.090388548	0.130081301	0.026365096	0.040406949	0	0.094210526	0.07236779	S6
24x164	0.003680982	0	0	0.092235339	0	0.043684211	0.050676648	S6
25x162	0	0.277003484	0.028506424	0	0	0.014912281	0.040694884	S6
8x162	0.007361963	0.110917538	0.08137045	0.108647663	0.019282402	0.055789474	0.080717919	S6
17x164	0.081390593	0	0.004550321	0.096554372	0.10617525	0.018947368	0.119301277	S6
27x162	0.062576687	0.136469222	0.024491435	0.05633938	0.052721504	0.024210526	0.055475573	S6
18x164	0.026175869	0.367595819	0.098367238	0.048757078	0.047351721	0.07122807	0.055091659	S6
30x161	0	0.204994193	0.057815846	0.032824647	0.06126434	0	0.082637489	S6
15x164	0	0	0.047778373	0.058066993	0.053453747	0.046842105	0.067952779	S6
19x163	0.071574642	0.141695703	0.071734475	0.128995105	0	0.046666667	0.07620693	S6
28x162	0.084662577	0.171893148	0.016059957	0.069104521	0.058091286	0.089824561	0.010077743	S6
29x161	0.079345603	0	0.069593148	0.133506095	0.050036612	0.080877193	0.049236971	S6
10x174	0	0.136469222	0.059689507	0.107495921	0.060043935	0.027017544	0.045685766	S6
20x175	0	0	0.031450749	0.026010174	0	0.033508772	0.064785488	S6
11x174	0.151329243	0.138792102	0.037740899	0.023898647	0.029289724	0.040877193	0.051060562	S6
7x172	0.032719836	0.181765389	0	0.033592475	0.048572126	0.015087719	0.04415011	S6
15x174	0	0.142857143	0.066514989	0.085228909	0	0.070701754	0.057203186	S6
25x174	0.03803681	0	0.07012848	0.071024091	0.056138638	0.072280702	0.029849314	S6
9x174	0.087116564	0	0.098768737	0.067088972	0	0.033684211	0.045493809	S6
21x175	0	0.229965157	0.089668094	0.033400518	0.027581157	0.001929825	0.023994625	S6
28x171	0	0	0.01753212	0.023514733	0	0.011929825	0.013053076	S6
26x172	0	0.134146341	0.054737687	0.105480372	0.036368074	0.042280702	0.101641232	S6
12x174	0	0.160278746	0.020342612	0.059122757	0.050036612	0.035789474	0.041654669	S6
17x174	0.060531697	0.1242741	0.027301927	0.077358672	0.03539175	0.072982456	0.055379595	S6
18x174	0	0.147502904	0.053667024	0.036279873	0.013424457	0.07877193	0.105672329	S6
29x171	0.028220859	0.18931475	0.106932548	0.044342067	0.045887235	0.032631579	0.042326519	S6
24x174	0.089570552	0.098141696	0.094084582	0.06401766	0.058823529	0.068421053	0.061618198	S6
27x171	0	0.141114983	0.015390792	0.027833765	0.052477423	0.02754386	0.020731356	S6
16x174	0	0.138792102	0.060492505	0.071408005	0	0.038947368	0.103752759	S6
13x174	0	0.264227642	0.03506424	0.044342067	0	0.029824561	0.038871293	S6
14x174	0.12801636	0.109175377	0.03238758	0.027737787	0.018550159	0.039122807	0.04415011	S6
30x171	0	0.323461092	0.074143469	0.098377963	0.079326336	0.042280702	0.098473942	S6
19x174	0	0.179442509	0.129282655	0.069488435	0	0.071578947	0.001727613	S6
23x175	0	0	0.060358672	0.047797293	0.102758116	0.031052632	0.038487379	S6
15x184	0	0.142276423	0.030513919	0.080238027	0.048328045	0.107719298	0.073231596	S6
9x184	0	0.170731707	0.076552463	0.061810155	0.036612155	0.077894737	0.062290047	S6
11x182	0	0.119047619	0.023153105	0.052212304	0.025140347	0.049122807	0.032344755	S6
10x182	0	0.091173055	0.01753212	0.038199443	0.010251403	0.052982456	0.023898647	S6
12x182	0.021267894	0	0.093549251	0.068048757	0.045154991	0.047192982	0.055571552	S6
17x184	0.060122699	0.050522648	0.016996788	0.069104521	0	0.052807018	0.07620693	S6
21x185	0	0.12601626	0.044566381	0.060946348	0.060776178	0.019649123	0.051156541	S6
22x185	0	0.150987224	0.016729122	0.038679336	0.021723212	0.021052632	0.038007486	S6
7x182	0	0.114401858	0.003747323	0.084365102	0	0.079649123	0.016508302	S6
8x183	0.024948875	0.152729384	0.01124197	0.037431615	0.041493776	0.050877193	0.060370477	S6
16x184	0.088752556	0.258420441	0.056879015	0.086092715	0.016109348	0.040877193	0.135521643	S6
18x184	0.021267894	0.231707317	0.026900428	0.063441789	0	0.05	0.054803724	S6
20x184	0	0.267131243	0	0.023610711	0.024652185	0.051754386	0.017180152	S6
13x182	0.055214724	0.18466899	0.059957173	0.039447164	0.021723212	0.089824561	0.061330262	S6
14x184	0	0.234610918	0.066782655	0.08388521	0.038808885	0.060526316	0.055571552	S6
23x184	0	0.142857143	0.074143469	0.022075055	0.022943617	0.074035088	0.045973702	S6
24x184	0.066666667	0.076074332	0.030915418	0.05825895	0	0.003508772	0.041942605	S6
26x182	0	0.161440186	0.060894004	0	0	0.032631579	0.033784432	S6
19x184	0	0.239837398	0.031316916	0.049140992	0.031486454	0	0.024090604	S6
25x184	0.027402863	0.069105691	0.015390792	0.02495441	0.028069319	0	0.00767828	S6
28x182	0.069120654	0.088850174	0.021948608	0.026778002	0	0	0.038583357	S6
30x181	0.008997955	0	0.032521413	0.055859487	0.049304369	0	0.002111527	S6
29x181	0.067075665	0.112659698	0.056477516	0.051252519	0	0.014561404	0.055859487	S6
27x182	0	0.139953542	0.123394004	0.106536136	0	0.071578947	0.054611767	S6
27x192	0	0	0.051525696	0.057779057	0.085428362	0.086666667	0.123236395	S6
11x194	0.116564417	0.136469222	0	0.073903446	0.055894557	0.108245614	0.07361551	S6
9x193	0.057259714	0.210220674	0.019405782	0.082061618	0.045887235	0.070701754	0.043382282	S6
10x194	0.000817996	0.134727062	0.040819058	0.115558115	0.013180376	0.088596491	0.047509358	S6
23x193	0	0.078397213	0.070663812	0.026010174	0.019526483	0.065263158	0.069008542	S6
14x194	0	0.084204413	0.013249465	0.120644976	0.056870881	0	0.040406949	S6
22x194	0	0.181765389	0	0.022554948	0	0	0.007294366	S6
12x194	0.0200409	0.238675958	0.061964668	0.055763509	0	0.076842105	0.101449275	S6
15x194	0.067075665	0.145180023	0.009100642	0.079086285	0	0.071578947	0.037527594	S6
17x194	0	0	0.094619914	0.069872349	0	0.072807018	0.038295422	S6
20x194	0.082208589	0.274099884	0.025829764	0.04031097	0.016841591	0.14122807	0.010077743	S6
21x194	0	0	0.051525696	0	0	0.081403509	0	S6
8x193	0.042126789	0.244483159	0.05259636	0.111910932	0.004393459	0.117719298	0.06209809	S6
18x194	0	0.138792102	0.074009636	0.053268068	0	0.036666667	0.071120069	S6
29x192	0.00408998	0.144599303	0	0.061714176	0.003905297	0.104736842	0.007966216	S6
30x191	0.027402863	0.12659698	0.03372591	0.049428928	0	0.054385965	0.031576927	S6
19x194	0.045398773	0	0.038410064	0.023610711	0	0.038421053	0.047029465	S6
13x194	0	0.216027875	0.05982334	0.114694308	0.026848914	0.083157895	0.016604281	S6
16x194	0	0	0.026766595	0.070544198	0	0.020350877	0.083021403	S6
25x194	0	0	0	0.023514733	0.019770564	0.034035088	0.036087916	S6
26x193	0	0.197444832	0.057146681	0.056147423	0	0	0.071120069	S6
24x194	0	0.146341463	0.025695931	0.01343699	0	0	0.023322776	S6
28x192	0.122290389	0	0.028506424	0.009885786	0	0.039298246	0.058546885	S6
22x204	0.051124744	0	0.01391863	0.046549573	0.00707835	0.041578947	0.023322776	S6
9x203	0	0.164924506	0	0.063921682	0.044178667	0.033333333	0.049716863	S6
21x204	0	0.195121951	0.038945396	0.060370477	0	0.023157895	0.019003743	S6
14x204	0.073619632	0	0.063436831	0.077838564	0	0.065614035	0.00959785	S6
20x204	0	0.042973287	0.023420771	0.055859487	0.028069319	0.117192982	0.086860543	S6
10x204	0	0.145180023	0.040283726	0.144735579	0.078594093	0.07877193	0.047221422	S6
18x204	0.085480573	0.143437863	0.025294433	0.045973702	0	0.103508772	0.056627315	S6
15x204	0	0.290360046	0.069057816	0.061522219	0	0.085263158	0.055187638	S6
17x204	0.074437628	0.221254355	0.024089936	0.086188694	0	0.081929825	0.042326519	S6
11x203	0	0	0.025428266	0.044725981	0.104710764	0.043157895	0.085900758	S6
25x202	0	0	0	0.027161916	0.03075421	0.046140351	0.034936174	S6
13x204	0.041308793	0.155632985	0.036268737	0.047125444	0	0.065263158	0.056243401	S6
19x204	0	0	0.054470021	0.117285728	0.022211374	0.025438596	0.02111527	S6
12x204	0	0.131242741	0.017799786	0.099721662	0.038564804	0.038947368	0.02178712	S6
28x202	0	0.260162602	0.036804069	0.06209809	0.00707835	0	0.042998368	S6
8x203	0	0.138792102	0.021814775	0.069488435	0	0.088421053	0.057971014	S6
16x204	0	0.051684088	0.061964668	0.060658413	0	0	0.040694884	S6
29x202	0	0.24796748	0.085519272	0.023226797	0.050768855	0	0.069392456	S6
30x202	0	0.080720093	0.084314775	0.038295422	0.067122285	0.021052632	0.055859487	S6
24x204	0	0.286295006	0.044031049	0.068624628	0	0.035087719	0.056819272	S6
26x203	0	0	0.020610278	0.057011229	0	0.073333333	0.006910452	S6
23x204	0.093660532	0	0	0.048181207	0.005125702	0	0.022075055	S6
27x203	0	0	0.059689507	0	0.034415426	0.038596491	0	S6
11x214	0	0.135888502	0.035867238	0.093387081	0	0.192982456	0.094058931	S6
9x213	0	0.141695703	0.042157388	0.059026778	0.030021967	0.070526316	0.038007486	S6
20x214	0.005316973	0.107433217	0.083244111	0.041462712	0.0424701	0.074912281	0.064113639	S6
10x213	0	0.051684088	0.017398287	0.132258374	0.031242372	0.052105263	0.09089164	S6
21x214	0	0.110917538	0.097831906	0.043958153	0	0	0.062482004	S6
22x213	0	0	0.023420771	0.086668586	0.006590188	0	0.011997313	S6
8x213	0	0.192799071	0.085385439	0.052116326	0	0.080877193	0.055379595	S6
23x213	0.008179959	0.150406504	0	0.127651406	0.046375397	0.048245614	0.017756023	S6
17x214	0	0.140534262	0.030246253	0.069680392	0	0.069122807	0.069200499	S6
18x214	0	0.138211382	0.057012848	0.069584413	0.034903588	0.062105263	0.089835877	S6
19x214	0.001226994	0.141695703	0.072938972	0.0870525	0	0.069473684	0.064497553	S6
29x212	0	0	0.088463597	0.030617142	0	0.029298246	0	S6
12x214	0	0.113821138	0.065711991	0.021211249	0.050036612	0.042280702	0.091947404	S6
15x214	0	0.180023229	0.049250535	0.040886841	0	0.021929825	0.040214992	S6
28x213	0	0.140534262	0.064908994	0.058738842	0	0.031403509	0.061042327	S6
25x212	0	0.12195122	0.031986081	0.0191957	0.023919941	0.083684211	0.041558691	S6
24x213	0	0.069105691	0.018736617	0.022075055	0	0	0.084749016	S6
13x214	0	0.275261324	0.022082441	0.050196756	0.098364657	0.06245614	0.059890585	S6
14x214	0.062576687	0	0.055406852	0.04482196	0.093727117	0.020175439	0.008254151	S6
16x214	0	0.262485482	0.056076017	0.050292734	0.016841591	0.043684211	0.050196756	S6
26x212	0	0.117886179	0.009769807	0	0	0.127894737	0.064401574	S6
27x212	0	0.135888502	0.064373662	0.0191957	0.031974616	0.041403509	0.044054132	S6
10x223	0.024539877	0.341463415	0.053399358	0.081101833	0	0.049122807	0.049716863	S6
11x224	0	0.43437863	0.022751606	0.048373164	0.003417134	0.091929825	0.064113639	S6
9x223	0	0.333914053	0.034395075	0.088684135	0	0.111403509	0.073231596	S6
20x224	0.083026585	0.121370499	0.038811563	0.060946348	0	0.00877193	0.041462712	S6
22x221	0.060531697	0.1242741	0.002408994	0.023514733	0	0	0.022554948	S6
21x223	0	0.006387921	0.074678801	0.070544198	0	0	0.020635378	S6
14x224	0	0.256097561	0.041622056	0.085324887	0.005369783	0.086842105	0.048469143	S6
17x224	0	0.220673635	0.005888651	0.106824071	0.054674152	0.109298246	0.065553316	S6
18x224	0.05603272	0.231126597	0.037874732	0.060562434	0	0.077192982	0.078702371	S6
15x224	0.03803681	0.087108014	0	0.073135618	0.020014645	0	0.065169402	S6
26x222	0	0	0.032655246	0.03330454	0	0	0.019579614	S6
23x222	0	0.135888502	0.022082441	0.066321144	0	0.040526316	0	S6
25x222	0.066257669	0	0.015658458	0.027929744	0	0.033684211	0	S6
13x224	0	0.277003484	0.028907923	0.087436414	0.020990969	0.028947368	0.078222478	S6
28x223	0.143149284	0.144018583	0	0.049236971	0	0.092982456	0.026394088	S6
19x224	0.087116564	0.117886179	0.006022484	0.061426241	0.0424701	0.037894737	0.033496497	S6
27x222	0	0	0.031584582	0.051540455	0	0.041578947	0.033016604	S6
16x224	0	0	0.03372591	0.090027834	0	0.070701754	0.03647183	S6
24x222	0.068302658	0.140534262	0.002275161	0.077934543	0	0.040877193	0.065265381	S6
29x222	0	0.139953542	0.007896146	0.010173721	0	0.076666667	0.056051444	S6
12x224	0	0.206736353	0.027837259	0.03906325	0	0.013508772	0.061522219	S6
14x234	0	0.121370499	0.01485546	0.091083597	0	0.015263158	0.058354928	S6
22x232	0	0.200348432	0.006691649	0.033880411	0.018061997	0.049473684	0.064977445	S6
10x233	0.094887526	0.136469222	0.040819058	0.136481428	0.014644862	0.015964912	0.061618198	S6
20x234	0.138650307	0	0.04001606	0.038295422	0.038320722	0.016315789	0.043766196	S6
11x234	0	0.256097561	0.042692719	0.058834821	0.074688797	0	0.052404261	S6
21x233	0.005725971	0.177119628	0	0.040214992	0	0.057894737	0.032152798	S6
25x232	0.018813906	0.152148664	0.026498929	0.067280929	0	0	0.061522219	S6
15x234	0.011860941	0.275842044	0	0.06852865	0.059311691	0.020175439	0.069872349	S6
9x233	0	0.421602787	0.055540685	0.082349554	0.009030998	0.06	0.106632114	S6
26x232	0.041308793	0	0.010974304	0.057203186	0.039052966	0.050175439	0.042998368	S6
13x234	0	0.392566783	0.009100642	0.122084653	0	0.08877193	0.064785488	S6
12x234	0	0.157955865	0.05125803	0.102217103	0	0.096140351	0.095210673	S6
16x234	0	0.137049942	0.021948608	0.038487379	0.04710764	0.020350877	0.077070736	S6
18x234	0	0.341463415	0.040819058	0.084461081	0	0.046666667	0	S6
17x234	0.006952965	0	0.024892934	0.057107208	0	0.082280702	0.005182839	S6
23x232	0.084253579	0.12253194	0.010305139	0.038679336	0.013424457	0.090701754	0.022650926	S6
19x234	0.051124744	0.056329849	0.044298715	0.072943661	0	0.120350877	0.07236779	S6
27x233	0.056441718	0	0.03640257	0.025050389	0.052233341	0.025964912	0.034168346	S6
24x232	0	0.107433217	0.031316916	0.037623572	0	0.01245614	0.053939917	S6
9x243	0	0.37456446	0.058217345	0.120644976	0	0.094210526	0.064593531	S6
10x244	0.006952965	0.322299652	0.026766595	0.098281985	0.036612155	0.087719298	0.068720607	S6
11x244	0.082208589	0.171312427	0	0.141568289	0	0.043333333	0.108455706	S6
15x244	0.092842536	0.108594657	0.055005353	0.069584413	0.110080547	0.087368421	0.046837508	S6
21x243	0.045807771	0.12659698	0.018468951	0.045685766	0.002928972	0.097894737	0.000383914	S6
22x243	0	0	0.015658458	0.054131874	0	0.033684211	0	S6
20x244	0.038445808	0.073751452	0.037874732	0.057875036	0.003173053	0.101754386	0.045493809	S6
14x244	0.009815951	0.142276423	0.009100642	0.042518476	0	0	0.00959785	S6
18x244	0.080981595	0	0.041086724	0.057491122	0.055894557	0.036140351	0.056531337	S6
26x242	0	0.223577236	0.056745182	0.033016604	0.058579448	0.013157895	0.10048949	S6
12x244	0	0.25087108	0.024892934	0.086380651	0	0.011403509	0.057395143	S6
13x244	0.065439673	0.013356562	0.020877944	0.038967271	0	0	0.001631635	S6
25x242	0	0	0.030781585	0	0.034415426	0.022280702	0.021019292	S6
17x244	0	0.128339141	0.02877409	0.024090604	0	0.061929825	0.045301852	S6
23x242	0	0.081300813	0.028907923	0.024570496	0	0	0.074671274	S6
24x242	0	0.135307782	0.046038544	0.032440733	0.044666829	0.011578947	0.020731356	S6
19x244	0	0	0.008832976	0.061906133	0.123749085	0.040701754	0.03714368	S6
15x254	0	0.173054588	0	0.033112583	0	0.02245614	0.048949035	S6
20x253	0	0	0.065310493	0.036375852	0	0.039298246	0.04290239	S6
21x252	0	0.073170732	0	0.034744217	0	0.037719298	0.058834821	S6
22x252	0	0	0.026231263	0.087820328	0	0	0.005566753	S6
10x254	0.020858896	0.140534262	0.069726981	0.054323831	0	0.037192982	0.038967271	S6
11x254	0.052351738	0.365853659	0.022216274	0.068240714	0.024408103	0.070175439	0.037335637	S6
16x254	0	0.131242741	0.053399358	0.074383338	0	0.010175439	0.01343699	S6
18x254	0.013496933	0	0.008297645	0.041750648	0.123505004	0.056491228	0.051156541	S6
23x253	0.066257669	0	0.030246253	0.047605336	0	0.040701754	0.042422497	S6
25x252	0	0	0.101043897	0.022842883	0.059311691	0.007368421	0.014204818	S6
13x254	0	0.363530778	0.045503212	0.049620885	0	0.018947368	0.032152798	S6
17x254	0	0	0	0.041462712	0.055894557	0.004035088	0.023514733	S6
12x254	0.025766871	0.272357724	0.002810493	0.08321336	0	0.053508772	0.042806411	S6
14x254	0.05603272	0.245063879	0.062366167	0.022746905	0.038076641	0.051052632	0.052212304	S6
26x252	0	0.091173055	0.05393469	0.038583357	0	0.010350877	0.039927056	S6
24x252	0	0	0.0625	0.063633746	0.024896266	0.030877193	0.098473942	S6
19x254	0.123108384	0.12601626	0.00495182	0.016988195	0.017573835	0.061403509	0.038679336	S6
10x263	0	0.244483159	0.039614561	0.095210673	0	0.040526316	0.026106152	S6
11x263	0	0.18524971	0.01753212	0.089835877	0.019526483	0.098245614	0.099337748	S6
25x262	0.088752556	0.218350755	0.015792291	0.021019292	0	0.029649123	0.021883098	S6
12x264	0	0.106271777	0.030781585	0.059506671	0.009763241	0.031754386	0.05182839	S6
15x264	0.137014315	0.141114983	0.029309422	0.030617142	0	0.01122807	0.041270755	S6
22x262	0.055214724	0	0	0.057395143	0	0.001052632	0.033400518	S6
14x264	0.136196319	0	0.055406852	0.03263269	0.108127898	0.004736842	0.010461657	S6
17x264	0.00408998	0.134146341	0.002944325	0.055379595	0	0.053684211	0.050772627	S6
24x263	0.088343558	0	0.04858137	0.027833765	0.080790823	0.013508772	0.004702947	S6
20x263	0	0.288037166	0.0251606	0.023418754	0.020014645	0	0.054995681	S6
13x264	0	0	0.001739829	0.108647663	0	0.027368421	0.087820328	S6
23x263	0.023312883	0.138211382	0	0	0.097144252	0	0.061426241	S6
16x264	0.151738241	0	0.016729122	0.044917938	0.120087869	0	0.065649295	S6
18x264	0	0	0	0.022362991	0.05198926	0	0.072655725	S6
26x262	0.185685072	0.268873403	0	0.066513101	0.008786917	0.059649123	0.100201555	S6
19x264	0	0	0.067317987	0	0	0	0.027161916	S6
21x263	0	0.085365854	0.000267666	0.049620885	0.049792531	0.062807018	0.002975334	S6
11x272	0.032310838	0.06155633	0.058083512	0.033688454	0.044666829	0	0.04798925	S6
14x274	0	0.084785134	0.022350107	0.043478261	0.023187698	0.040701754	0.038199443	S6
21x273	0	0	0.103988223	0.08580478	0.022699536	0.053333333	0.040502927	S6
22x273	0	0.271196283	0.020744111	0.000383914	0.004149378	0.026842105	0.016508302	S6
10x272	0.085889571	0.141114983	0.06116167	0.072559747	0.081767147	0.023508772	0.034264325	S6
23x273	0	0.141695703	0.025428266	0.037527594	0.098852819	0.07754386	0.061906133	S6
13x274	0	0	0.045637045	0.027353873	0.018306078	0.085087719	0.054803724	S6
18x272	0	0.144599303	0.001204497	0.059890585	0	0.112280702	0.021979077	S6
20x273	0	0	0.089132762	0.04098282	0.078838174	0	0.050292734	S6
12x273	0	0.258420441	0.026231263	0.042038583	0	0	0.009213936	S6
17x272	0	0.108594657	0.038543897	0.026202131	0.046619478	0	0.023802668	S6
19x274	0	0.134727062	0.009635974	0.022075055	0	0.030526316	0.002303484	S6
15x274	0	0	0.00856531	0.013053076	0.056382719	0	0	S6
24x272	0.036400818	0.130662021	0.032253747	0.077166715	0	0.047368421	0.025914195	S6
9x272	0.016359918	0.294425087	0	0.042614454	0	0.034736842	0.082349554	S6
16x274	0	0	0	0.071024091	0	0.005964912	0.061234284	S6
22x283	0.097750511	0.120789779	0.003747323	0.040119013	0.077129607	0.006842105	0.044246089	S6
11x282	0	0.12195122	0.02382227	0.125635858	0	0.13245614	0.070352241	S6
10x282	0.004498978	0.191056911	0.040551392	0.09924177	0.045154991	0	0.070832134	S6
20x283	0	0.142276423	0.096092077	0.06977637	0.107883817	0	0.004606968	S6
21x283	0	0.143437863	0.061697002	0.048373164	0.047595802	0	0.09665035	S6
14x283	0.032719836	0.138211382	0.052061028	0.061330262	0	0.00754386	0.00767828	S6
15x284	0	0.045876887	0.042157388	0.043862175	0	0	0.030905077	S6
18x284	0.092842536	0.267711963	0	0.06468951	0	0.07245614	0.042326519	S6
17x284	0	0	0	0.042710433	0.000244081	0	0.04674153	S6
12x282	0	0	0.021814775	0.011901334	0	0	0.036183895	S6
16x284	0	0.18989547	0.029443255	0.073711489	0.003661216	0.073157895	0.04798925	S6
13x282	0	0.081881533	0.025829764	0.014012861	0.024652185	0.00754386	0.037815529	S6
19x284	0.004907975	0.152148664	0.056879015	0.005662732	0.003905297	0.033157895	0.035128131	S6
9x281	0	0.283391405	0.046038544	0.106056243	0	0.024736842	0.074575295	S6
20x293	0	0	0.05259636	0.015452539	0	0.005789474	0.040694884	S6
21x293	0.089570552	0.144018583	0.044298715	0.074095403	0	0.018596491	0.021019292	S6
15x292	0.060531697	0	0	0.03455226	0.053941909	0.036666667	0.026202131	S6
12x292	0	0.109175377	0.054202355	0.070832134	0.022699536	0.040526316	0.053268068	S6
18x294	0	0.137630662	0.069057816	0.032344755	0.048083964	0.033508772	0.009405893	S6
19x293	0	0.177119628	0.031450749	0.02370669	0	0.082807018	0.062482004	S6
16x291	0	0	0.037607066	0.047317401	0.024652185	0.068947368	0.018235915	S6
17x293	0	0.12369338	0.040685225	0.003167291	0	0.010526316	0.026106152	S6
11x302	0	0.06387921	0	0.045493809	0	0.072807018	0.039351185	S6
14x302	0.011451943	0	0	0.064785488	0	0.003684211	0.024186582	S6
15x302	0.163190184	0.108013937	0	0.039735099	0.079326336	0.08245614	0.030809099	S6
16x302	0.16400818	0.140534262	0.0125803	0.05374796	0.020014645	0	0.05441981	S6
17x302	0	0	0.011375803	0.033112583	0	0.031929825	0.074863231	S6
19x302	0.027402863	0.280487805	0.000936831	0.061906133	0	0.039473684	0.041558691	S6
13x302	0	0.137049942	0.00856531	0.074095403	0.007566512	0.034035088	0.02495441	S6
18x302	0	0.142857143	0.019673448	0.08580478	0	0.009824561	0.075631059	S6
8x301	0.078936605	0.132984901	0.045101713	0.061042327	0.052965585	0.102631579	0.016508302	S6
10x302	0.041308793	0.225319396	0	0.097034264	0.024896266	0.072807018	0.052692197	S6
12x302	0	0.134146341	0.038008565	0.024762453	0	0.037368421	0.042518476	S6
7x301	0	0.137049942	0	0.055187638	0.041249695	0	0.052596218	S6
10x312	0	0.106271777	0	0.075343123	0.102758116	0.041929825	0.10432863	S6
9x312	0.061349693	0.178281069	0	0.110663211	0	0.031929825	0.051060562	S6
8x312	0	0.224157956	0.031852248	0.044725981	0.036612155	0.028421053	0.038583357	S6
7x312	0	0.321718931	0.028640257	0.146463192	0	0.096842105	0.045013917	S6
14x312	0	0.217770035	0.004416488	0.073327575	0	0.032982456	0.014588732	S6
6x312	0	0.196864111	0.079496788	0.059026778	0.019526483	0.093157895	0.032440733	S6
15x312	0.02208589	0	0.047912206	0.090219791	0	0.028070175	0.085420866	S6
17x312	0	0.217189315	0.05982334	0.091659468	0.050768855	0.021754386	0.030137249	S6
16x312	0	0.139953542	0	0.03647183	0	0.1	0.051636433	S6
12x312	0	0	0.030380086	0.066513101	0.033439102	0.035438596	0.079086285	S6
13x312	0	0.332171893	0.046172377	0.084365102	0	0.015087719	0.082829446	S6
18x312	0	0	0.007896146	0.059698628	0	0.001578947	0.032248776	S6
11x322	0	0	0	0.025722238	0.044666829	0.021929825	0.014204818	S6
10x322	0	0.096980256	0.022082441	0.08580478	0.072247986	0.014912281	0.032056819	S6
9x322	0	0.142276423	0.069860814	0.0383914	0.027581157	0	0.072847682	S6
13x322	0.118609407	0.205574913	0.044432548	0.051060562	0.101049548	0.10122807	0.024570496	S6
12x322	0.051124744	0.207317073	0.036134904	0.152317881	0	0.058245614	0.073999424	S6
14x322	0	0.160278746	0.057682013	0.114118437	0.059311691	0.045087719	0.116805835	S6
15x322	0	0.151567944	0.053667024	0.079854113	0	0.042807018	0.033784432	S6
16x322	0	0.087108014	0.017665953	0.091083597	0.048816207	0.050877193	0.022554948	S6
11x332	0	0.333914053	0.050856531	0.119301277	0.041249695	0.116491228	0.121220847	S6
9x332	0	0.131242741	0.029577088	0.110663211	0	0.046315789	0.069488435	S6
14x332	0.049079755	0	0.003479657	0.088108264	0	0.023157895	0.046837508	S6
13x332	0	0.264227642	0.0750803	0.026586045	0	0.033684211	0.026490066	S6
15x332	0.07607362	0.143437863	0	0.031672905	0.046375397	0.011052632	0.127267492	S6
12x332	0.030674847	0.160859466	0.0499197	0.118341492	0	0	0.048757078	S6
9x341	0.101431493	0.18466899	0.026766595	0.046645551	0.00707835	0	0.030809099	S6
14x122	0	0.092842536	0.03018603	0.087592497	0.005379558	0.078154426	0.145402299	S7
22x123	0	0	0.042354042	0.045172948	0	0.062931576	0.046264368	S7
16x122	0	0.012269939	0.035568036	0.093271382	0.025702331	0.098399247	0.070114943	S7
17x123	0	0	0.076518077	0.038117364	0.033871289	0.08254865	0.084195402	S7
15x122	0	0	0.021762022	0.092410945	0.03805539	0.0673258	0.098275862	S7
20x123	0	0	0.041652042	0.079332301	0.009364415	0.03735091	0.050287356	S7
18x123	0.003680982	0.098159509	0.022113022	0.048958871	0.033871289	0.069836786	0.071192529	S7
19x123	0	0.026993865	0.022230022	0.078557907	0.034867503	0.025266792	0.100933908	S7
22x134	0	0.087525562	0.025623026	0.011529857	0.073520622	0.017263026	0.089511494	S7
19x135	0	0.097341513	0.001755002	0.07537429	0.002988643	0.049121155	0.072413793	S7
12x134	0	0.093251534	0.04048204	0.058853898	0.095238095	0.058066541	0.077801724	S7
13x134	0	0.010633947	0.023283023	0.01901566	0.020522016	0.116133082	0.04137931	S7
14x134	0	0.090797546	0.021645022	0.027620031	0.049412234	0.102950408	0.075502874	S7
18x135	0	0	0.026559027	0.115470659	0.079896394	0.06136221	0.060775862	S7
20x135	0	0	0.011232011	0.060746859	0.04781829	0.091023227	0.095905172	S7
21x134	0.043762781	0	0.033228033	0.047065909	0.109185097	0.013810421	0.025287356	S7
23x134	0.091615542	0	0.012753013	0.016950611	0.056584977	0.050847458	0.066954023	S7
24x133	0.081799591	0	0.02035802	0.068146618	0	0.102008788	0.083836207	S7
15x134	0	0	0	0.038633626	0.0027894	0.125235405	0.068175287	S7
17x135	0.028220859	0	0.041418041	0.003785923	0.024108388	0.068110483	0.047988506	S7
16x134	0.058895706	0	0.025389025	0.057563242	0.076310022	0.066854991	0.087428161	S7
11x144	0	0.017177914	0.044343044	0.055842368	0.073122136	0.063402385	0.038505747	S7
20x145	0	0.040490798	0	0.02366202	0.058577406	0.03876334	0.073635057	S7
21x145	0	0	0.055575056	0.030201342	0.049412234	0.035467671	0.040158046	S7
13x144	0	0	0.027963028	0.009722939	0.041442518	0.209510358	0.077658046	S7
14x144	0	0.062576687	0.012285012	0.038461538	0.073520622	0.107658506	0.052945402	S7
15x144	0	0	0.047853048	0.026243332	0.108388125	0.056183302	0.079525862	S7
16x144	0	0	0.022581023	0.051884357	0	0.080194601	0.111422414	S7
17x144	0.003680982	0	0.063882064	0.048528653	0.026698546	0.110797238	0.057255747	S7
18x145	0.065030675	0.082617587	0.051831052	0.045431079	0.085076709	0.08301946	0.047844828	S7
19x145	0	0	0.047151047	0.026329375	0.056186491	0.021814187	0.067528736	S7
22x145	0.051533742	0	0.041769042	0.026759594	0.085674437	0.05994978	0.045761494	S7
24x143	0	0	0.054522055	0.008088109	0.011356844	0.05210295	0.080028736	S7
25x143	0	0.093251534	0.034632035	0.049991396	0	0.073446328	0.093390805	S7
12x144	0.065439673	0.026993865	0	0.060230597	0.035465232	0.109698682	0.124425287	S7
22x156	0	0.058486708	0.076635077	0.030459473	0.039848575	0.099968613	0.019181034	S7
10x155	0	0.101840491	0	0.045861298	0.054592548	0.123352166	0.056968391	S7
11x155	0	0.019222904	0.061542062	0.015057649	0.11635784	0.070464532	0.008189655	S7
12x155	0	0.006543967	0.032994033	0.038633626	0.032476589	0.144067797	0.074568966	S7
14x155	0	0.087525562	0.055458055	0.034933746	0	0.04519774	0.052945402	S7
15x155	0	0.069529652	0.012753013	0.021510928	0.003387129	0	0.03908046	S7
16x155	0.083844581	0	0.009126009	0.065737395	0.012751544	0.141086001	0.063577586	S7
17x155	0	0.040899796	0.024102024	0.037429014	0.042637976	0.069679849	0.035991379	S7
20x156	0	0	0.055341055	0.010411289	0.064554692	0.073446328	0.048132184	S7
21x155	0.042126789	0	0.034164034	0.022629496	0.126319984	0.114249843	0.058764368	S7
9x153	0	0	0	0.023059714	0.054393305	0.074074074	0.071264368	S7
13x154	0	0	0	0.030115299	0	0.062774639	0.05933908	S7
18x155	0	0	0.07031707	0.030029255	0.023909145	0.033113622	0.080316092	S7
23x154	0.07402863	0	0.073710074	0.020392359	0.005379558	0.069836786	0.051149425	S7
25x153	0	0	0.025272025	0.035880227	0.052400877	0.044256121	0.064224138	S7
26x154	0.035173824	0	0.019422019	0.077353295	0.019525802	0.055555556	0.095689655	S7
27x152	0.035582822	0.062985685	0.000117	0.04637756	0.028491731	0.068110483	0.084123563	S7
19x156	0.020449898	0	0.019305019	0.029340905	0.064355449	0.08443189	0.060632184	S7
24x153	0.102249489	0	0.053820054	0.008518327	0.091053995	0.064187068	0.066954023	S7
11x165	0.099386503	0.053578732	0.048087048	0.035622096	0	0.050376648	0.038649425	S7
22x166	0.008179959	0.07198364	0.052299052	0.047410084	0.028491731	0.066227244	0.041666667	S7
20x166	0	0	0.06013806	0.021769059	0.010759115	0.034526051	0.023994253	S7
21x166	0	0	0.011232011	0.022715539	0.076509265	0.035781544	0.044899425	S7
9x165	0	0	0.038259038	0.02133884	0.021916716	0.050219711	0.026724138	S7
10x165	0	0.034764826	0.053703054	0.026243332	0.034867503	0.107187696	0.076221264	S7
12x164	0.006134969	0	0.097578098	0	0.131500299	0.12774639	0.04375	S7
13x165	0	0.090388548	0	0.019359835	0.026698546	0.02950408	0.021695402	S7
14x165	0	0.044580777	0	0.028652555	0.023510659	0.092121783	0.034267241	S7
15x165	0	0	0	0.023403889	0	0	0.025287356	S7
16x165	0	0	0.052650053	0.048786784	0	0.073446328	0.083261494	S7
18x165	0	0	0.004095004	0.05773533	0.032476589	0.061989956	0.037068966	S7
19x164	0.036809816	0.035173824	0.013923014	0.009895027	0.03327356	0.071406152	0.026436782	S7
23x166	0.056441718	0	0.084474084	0.050765789	0.023709902	0	0.013074713	S7
24x165	0	0	0.031590032	0.033040785	0.061964535	0.097300691	0.040948276	S7
25x163	0	0.078936605	0	0.089485459	0.017931859	0.07470182	0.051867816	S7
26x164	0	0	0.064233064	0.0129926	0.066347878	0.072661645	0.021264368	S7
27x163	0	0	0.035451035	0.070211668	0.05260012	0.03829253	0.060201149	S7
28x163	0	0	0.026910027	0.014283256	0.042040247	0.072190835	0.046408046	S7
29x162	0	0.096523517	0.016029016	0.041645156	0.016537159	0.097457627	0.045258621	S7
17x165	0.077300613	0	0	0.056530718	0.108388125	0.047237916	0.017025862	S7
9x175	0	0	0.061542062	0.049044915	0	0.119899561	0.150718391	S7
11x175	0	0	0	0.012218207	0	0.037037037	0.033117816	S7
10x175	0	0.147648262	0.026559027	0.020134228	0.022912931	0.025109856	0.069396552	S7
25x175	0	0	0.062712063	0.082601962	0	0.013967357	0.113146552	S7
26x173	0	0	0.038961039	0.070986061	0.056186491	0.061989956	0.103951149	S7
12x175	0	0.068711656	0.034632035	0.013250731	0	0.070935342	0.02808908	S7
14x175	0	0	0.037908038	0.030975736	0	0.049121155	0.053232759	S7
17x175	0	0	0.094068094	0.030287386	0	0.040332706	0.051293103	S7
20x176	0	0	0.050895051	0.032094304	0.077106993	0.092592593	0.059985632	S7
21x176	0.01595092	0	0.049023049	0.040956806	0.019127316	0.043314501	0.035272989	S7
23x176	0	0	0.018720019	0.014025125	0.065351664	0.05994978	0.063002874	S7
27x172	0	0	0.066690067	0.029857167	0.028690974	0.095417451	0.040086207	S7
29x172	0	0	0.116649117	0.047151953	0.01315003	0.047394852	0.072844828	S7
30x172	0.069120654	0	0.018603019	0.010927551	0	0.017576899	0.072341954	S7
13x175	0.080981595	0	0.044343044	0.073395285	0.072524407	0.064500942	0.02262931	S7
15x175	0	0	0.030537031	0.03570814	0.037059175	0.031701193	0.043606322	S7
16x175	0	0	0.077805078	0.025641026	0.040247061	0.038135593	0.064152299	S7
18x175	0	0	0.030537031	0.002581311	0.061167563	0.034682988	0.051724138	S7
19x175	0	0.01390593	0.083304083	0.014197212	0	0.070621469	0.030028736	S7
24x175	0.031083845	0	0.024102024	0.032782654	0	0.055869429	0.049497126	S7
28x172	0	0.075255624	0.008775009	0.012132163	0.096832038	0.086315129	0.030172414	S7
9x185	0.088343558	0.083435583	0.007254007	0.037429014	0.016935645	0.055084746	0.088433908	S7
8x184	0	0.081799591	0.020592021	0.034675615	0.077704722	0.051946014	0.070617816	S7
10x183	0	0.060940695	0.035217035	0.099896748	0.015540944	0.111581921	0.073347701	S7
12x183	0	0.054805726	0.039078039	0.063586302	0.076310022	0.089767734	0.086637931	S7
14x185	0	0	0.069264069	0.01135777	0	0.07658506	0.068821839	S7
15x185	0	0	0	0.034245397	0	0.072504708	0.070043103	S7
21x186	0	0.042535787	0	0.032266391	0.048216776	0.060263653	0.069468391	S7
22x186	0.011451943	0	0.046800047	0.052744794	0	0.078468299	0.066091954	S7
11x183	0	0.085889571	0.086112086	0.058853898	0.037656904	0.092749529	0.104166667	S7
13x183	0.024539877	0	0.011700012	0.016950611	0	0.10655995	0.056968391	S7
19x185	0	0.006134969	0.013806014	0.016520392	0	0.046453233	0.055603448	S7
27x183	0	0	0.045864046	0.051626226	0.028292489	0.054770873	0.069971264	S7
7x183	0	0.062167689	0.007488007	0.074858028	0.018928073	0.105932203	0.078232759	S7
16x185	0	0.072392638	0.052767053	0.048270521	0.020522016	0.065285625	0.110560345	S7
17x185	0	0.080572597	0.023283023	0.044484598	0.054791791	0.092906466	0.126149425	S7
20x185	0	0	0.043992044	0.020564447	0.071926679	0.094475832	0.049568966	S7
23x185	0	0	0.008892009	0.015057649	0.051803148	0.066384181	0.053520115	S7
24x185	0.011042945	0	0.006201006	0.042419549	0	0.011456372	0.029741379	S7
25x185	0	0.000817996	0	0.037773189	0	0.124607659	0.065301724	S7
26x183	0	0	0.003159003	0.036482533	0	0.044256121	0.036637931	S7
28x183	0.063803681	0	0.017784018	0.020908622	0	0.010985562	0.02112069	S7
29x182	0	0	0.095706096	0.029168818	0.054393305	0.071249215	0.017887931	S7
18x185	0	0	0.045630046	0.056702805	0.036062961	0.011456372	0.025287356	S7
9x194	0.002453988	0.089161554	0.048087048	0.088797109	0	0.086472065	0.097054598	S7
8x194	0.012678937	0.042944785	0.013572014	0.067544313	0.051803148	0.098556183	0.14454023	S7
10x195	0.03394683	0	0.042705043	0.072792979	0.067543335	0.025737602	0.065373563	S7
11x195	0	0	0.10962911	0.053949406	0	0.087413685	0.075359195	S7
15x195	0.011042945	0.077300613	0.032877033	0.019445879	0	0.03735091	0.054310345	S7
20x195	0	0	0.018135018	0.051109964	0	0.033113622	0.02887931	S7
22x195	0	0	0.043524044	0.020564447	0.046025105	0	0.035775862	S7
23x194	0.082617587	0	0.004329004	0.008260196	0.041243276	0.049748901	0.023850575	S7
26x194	0	0	0	0.05773533	0.082486551	0.103421218	0.028017241	S7
7x192	0.07198364	0.068711656	0.02047502	0.039838238	0.080494122	0.082705587	0.110704023	S7
14x195	0.097750511	0	0.064935065	0.086990191	0	0.088041431	0.014942529	S7
21x195	0	0	0.080964081	0.05403545	0.105000996	0.038920276	0.032758621	S7
25x195	0.082617587	0.053578732	0.069030069	0.068748924	0.009762901	0.069522913	0.055028736	S7
27x193	0	0	0.022581023	0.017725004	0.036461447	0.047237916	0.041307471	S7
12x195	0	0	0.028899029	0.020478403	0.12671847	0.03829253	0.047557471	S7
13x195	0	0.080163599	0.023517024	0.050163483	0.065750149	0.049591965	0.03362069	S7
16x195	0	0	0.05031005	0	0.08168958	0.12915882	0.031034483	S7
17x195	0	0.118200409	0.019188019	0.049044915	0.078501694	0.058066541	0.05308908	S7
18x195	0.097341513	0.000817996	0.057447057	0.040526588	0.077306236	0.098556183	0.055818966	S7
19x195	0.091615542	0	0.015912016	0.048356565	0.009165172	0.022912743	0.024568966	S7
24x195	0	0.038445808	0.067509068	0	0.062761506	0.075015694	0.034698276	S7
28x193	0	0	0.023751024	0.029254861	0	0.070778406	0.009913793	S7
29x193	0	0.094478528	0.062361062	0.015057649	0.042040247	0.03829253	0.037931034	S7
9x204	0	0.044580777	0.042120042	0.053261057	0.108786611	0.109070935	0.041882184	S7
22x205	0	0	0.02983503	0.044914817	0	0.068581293	0.011925287	S7
8x204	0	0.085071575	0.016497016	0.053519188	0.093046424	0.134494664	0.12183908	S7
10x205	0.06993865	0	0.007137007	0.076923077	0.018529588	0.079409918	0.070258621	S7
11x204	0.009815951	0	0.041184041	0.04336603	0.011556087	0.052730697	0.023275862	S7
14x205	0	0	0.053118053	0.078729995	0.122335127	0.051946014	0.029094828	S7
15x205	0	0	0.023517024	0.014799518	0.118549512	0.046296296	0.013936782	S7
20x205	0	0	0.000351	0.025899157	0	0.134965474	0.018175287	S7
23x205	0.034764826	0	0.013104013	0.009464808	0.049212991	0.0608914	0.047198276	S7
28x203	0.057668712	0	0.028197028	0.006797453	0	0.084118016	0.022988506	S7
29x203	0	0.095296524	0.041652042	0.032610566	0.038453875	0.025737602	0.051077586	S7
12x205	0	0.033537832	0.015327015	0.046291516	0.068141064	0.099968613	0.102083333	S7
13x205	0	0	0	0.038633626	0.035863718	0.038449466	0.045761494	S7
16x205	0.061758691	0.033537832	0	0.05635863	0	0.082705587	0.088577586	S7
17x205	0	0.049897751	0	0.024952676	0.03327356	0.03735091	0.03512931	S7
18x205	0.078118609	0	0.06037206	0.014713474	0.004383343	0	0.023922414	S7
19x205	0	0.066666667	0.03989704	0.023403889	0	0.03138732	0.018247126	S7
24x205	0	0	0.023049023	0.045258992	0	0.025580665	0.042313218	S7
25x203	0	0.004498978	0.025974026	0.047496128	0.044829647	0.094946642	0.091882184	S7
26x204	0	0	0.002574003	0.039149888	0.089858538	0.102636535	0.068606322	S7
27x204	0	0	0.042471042	0.00163483	0.111775254	0.062303829	0.029310345	S7
21x205	0	0	0.053118053	0.055928412	0.04363419	0.045982423	0.029094828	S7
8x214	0.043762781	0	0.049023049	0.04267768	0.034668261	0.128060264	0.100862069	S7
9x214	0	0.038854806	0.013689014	0.06005851	0.01175533	0.071249215	0.073563218	S7
10x214	0	0.063803681	0.051831052	0.086559972	0.013349273	0.080822348	0.108045977	S7
11x215	0	0	0.051012051	0.045431079	0.197848177	0.083804143	0.089439655	S7
20x215	0.087525562	0.05398773	0.000936001	0.04405438	0.014146244	0.031858129	0.035416667	S7
22x214	0	0.067893661	0.039429039	0.017122698	0.056983463	0.149403641	0.036997126	S7
12x215	0.000817996	0.01595092	0.027495027	0.004474273	0	0.037664783	0.031896552	S7
17x215	0	0	0.036387036	0.022199277	0.05538952	0.039391086	0.055028736	S7
18x215	0.085889571	0	0	0.047754259	0.052201634	0.03138732	0.038002874	S7
19x215	0	0	0.011115011	0.045086904	0.025901574	0.057124922	0.01716954	S7
21x215	0.013496933	0	0.015678016	0.035191877	0	0.065128688	0.047844828	S7
23x214	0.081390593	0	0.067509068	0	0.091452481	0.031701193	0.025718391	S7
25x213	0	0	0.028548029	0.038891757	0	0.021500314	0.045977011	S7
28x214	0.037627812	0	0.016497016	0.033987266	0.032277346	0.065442561	0.036853448	S7
13x215	0	0.08997955	0.015093015	0.018155223	0.025702331	0.104205901	0.061206897	S7
14x215	0	0	0.033813034	0.016778523	0	0.117231638	0.03441092	S7
15x215	0	0	0	0.04336603	0	0.106873823	0.047198276	S7
24x214	0	0	0.011349011	0.059972466	0.028890217	0.007062147	0.039367816	S7
29x213	0.050306748	0	0.065988066	0.047668215	0	0.036095417	0.053232759	S7
16x215	0	0	0.041886042	0.031061779	0.034668261	0.076741996	0.051221264	S7
10x224	0	0.089570552	0.039078039	0	0	0.08443189	0.023635057	S7
11x225	0	0	0.034164034	0.04938909	0.097429767	0.131669805	0.079238506	S7
9x224	0	0.020858896	0.032175032	0.03037343	0.023510659	0.047237916	0.038649425	S7
20x225	0.025766871	0.044171779	0	0.004388229	0	0.034055242	0.044324713	S7
21x224	0.015541922	0	0.045162045	0.00834624	0.153217772	0.053829253	0.022126437	S7
22x222	0	0.094887526	0.042237042	0.052056445	0	0.054613936	0.037643678	S7
12x225	0	0.056850716	0.005031005	0.050507658	0.0041841	0.028091651	0.03670977	S7
13x225	0	0	0.024921025	0.034761659	0.116756326	0.064971751	0.068462644	S7
14x225	0	0.158282209	0.043290043	0.02899673	0.08308428	0	0.050718391	S7
15x225	0	0.081799591	0.023751024	0.017466873	0.046822076	0.109698682	0.100862069	S7
16x225	0	0.076482618	0.038844039	0.059628291	0.036461447	0.071720025	0.031824713	S7
17x225	0	0	0.039078039	0.036482533	0	0.032015066	0.022772989	S7
19x225	0	0	0	0.034159353	0.070531978	0.026208412	0.045186782	S7
18x225	0	0.061349693	0.027027027	0.052056445	0	0.033898305	0.046767241	S7
23x223	0.062576687	0.012678937	0.031356031	0.110824299	0.046622833	0.080037665	0.053232759	S7
24x223	0.052351738	0	0	0.048528653	0.105598725	0.054300063	0.064224138	S7
22x233	0.033537832	0.088343558	0.037674038	0.055412149	0.019924288	0.035938481	0.043175287	S7
11x235	0	0	0.022347022	0.034417484	0.049810719	0.045825487	0.062571839	S7
9x234	0	0.011860941	0	0.049647221	0.018330345	0.155053358	0.080387931	S7
10x234	0	0	0.027495027	0.046893822	0.12811317	0.163998745	0.077945402	S7
14x235	0.007361963	0	0.025272025	0.011013595	0.040047818	0.069365976	0.036925287	S7
20x235	0.236400818	0.001226994	0.042237042	0.052056445	0.042040247	0.016321406	0.047916667	S7
12x235	0	0.049897751	0.01017901	0.04500086	0.03805539	0.048336472	0.077227011	S7
13x235	0.021267894	0	0.070902071	0.02503872	0	0.140144382	0.052083333	S7
15x235	0	0	0.066105066	0.051368095	0.072524407	0.055241682	0.013433908	S7
16x235	0.085071575	0.103067485	0.02024102	0.052916882	0.034269775	0.032485876	0.099712644	S7
17x235	0	0	0	0.047754259	0.014146244	0.031073446	0.03512931	S7
18x235	0.095705521	0	0.032292032	0.038289451	0.044431162	0.108600126	0.028017241	S7
19x235	0	0	0.008424008	0.020994665	0.128910141	0.109384809	0.071767241	S7
21x234	0	0.026993865	0	0.005592841	0	0.06136221	0.065014368	S7
23x233	0	0.086707566	0	0.036482533	0.025104603	0.024952919	0.054885057	S7
10x245	0	0	0.040950041	0.025296851	0.124925284	0.095103578	0.074784483	S7
11x245	0	0	0.005499005	0.025124763	0.045427376	0.160389203	0.052442529	S7
9x244	0.002453988	0	0.027612028	0.067888487	0	0.034996861	0.062715517	S7
22x244	0	0	0	0.030631561	0.008965929	0.040803515	0.040732759	S7
12x245	0.019222904	0	0.010764011	0.05240062	0.041044033	0.125863151	0.117241379	S7
15x245	0.066257669	0	0.017667018	0.017811048	0	0.123038293	0.024281609	S7
18x245	0	0	0.062010062	0.038203407	0	0.033898305	0.041235632	S7
20x245	0	0.015132924	0.047502048	0	0.048615262	0.065128688	0.04295977	S7
21x244	0	0.076482618	0	0.072018585	0.048017533	0.050219711	0.06558908	S7
13x245	0.0400818	0	0.03978004	0.017638961	0.011556087	0.053201507	0.085416667	S7
14x245	0.076482618	0	0.034983035	0.032610566	0	0.070307596	0.042528736	S7
17x245	0.114928425	0	0.036153036	0.001032525	0	0	0.040732759	S7
19x245	0	0.080163599	0.013806014	0.019101704	0	0.03138732	0.009123563	S7
10x255	0	0.019222904	0.021762022	0.042591637	0.009762901	0.08396108	0.060488506	S7
11x255	0	0	0.00994501	0.066769919	0.047619048	0.054456999	0.028735632	S7
12x255	0.033128834	0.026584867	0.003861004	0.053777319	0.015142459	0.06826742	0.05862069	S7
15x255	0	0	0.04024804	0.006711409	0.048814505	0.063402385	0.041954023	S7
13x255	0	0	0.001638002	0.011787988	0.128910141	0.025580665	0.052011494	S7
16x255	0	0	0.018369018	0.039063844	0.037656904	0.067482737	0	S7
14x255	0.008588957	0	0.035568036	0.050507658	0	0.084588826	0.08283046	S7
11x264	0	0.042126789	0.015561016	0.039321976	0	0.036095417	0.033548851	S7
12x265	0.037218814	0.015541922	0.028548029	0.04870074	0	0.103107345	0.036566092	S7
15x265	0.064212679	0	0	0.016864567	0	0.029661017	0.061206897	S7
11x273	0	0	0.046917047	0.082343831	0.049212991	0.073446328	0.083405172	S7
12x274	0.111247444	0.03599182	0.003159003	0.053433144	0.056584977	0.061676083	0.091020115	S7
14x275	0.024539877	0	0.057330057	0.010841507	0.023311417	0.008631513	0.014655172	S7
13x275	0	0.032310838	0.018720019	0.011615901	0	0.047237916	0.038793103	S7
9x210	0.083844581	0.221315193	0.011592076	0.076768207	0.008245614	0.102345416	0.086513487	S8
9x2.1	0.071165644	0.221315193	0.016727806	0.077380952	0.028947368	0.072921109	0.087912088	S8
10x210	0	0.150113379	0.08730741	0.0919993	0	0.068656716	0.091008991	S8
11x210	0.031492843	0.240816327	0.015994131	0.091736695	0.05	0.037953092	0.078021978	S8
8x210	0	0.109750567	0.047982392	0.080532213	0.04122807	0.06496091	0.068431568	S8
12x210	0	0.170975057	0.065737344	0.092086835	0.020350877	0.040369581	0.075624376	S8
13x210	0.001635992	0.078004535	0.03595011	0.087797619	0.066842105	0.064676617	0.090709291	S8
14x210	0	0.057596372	0.02597212	0.15554972	0	0.132764748	0.088811189	S8
17x210	0.022494888	0.18185941	0.05165077	0.182685574	0.024035088	0.155223881	0.082017982	S8
15x210	0.028220859	0.034013605	0.036096845	0.097689076	0.033333333	0.105188344	0.078121878	S8
16x210	0.073210634	0.12244898	0.082611886	0.081932773	0.004385965	0.106751955	0.049050949	S8
24x215	0.036400818	0.143310658	0.035803375	0.107405462	0.079473684	0.030419332	0.032567433	S8
25x214	0.12392638	0.189569161	0	0.075805322	0.015087719	0.019047619	0.12997003	S8
25x2.1	0.122699387	0.230385488	0	0.112044818	0.021052632	0.030277186	0.129470529	S8
26x213	0.053169734	0.09478458	0.031694791	0.053308824	0	0.041791045	0.025474525	S8
18x210	0	0.091609977	0.060308144	0.099702381	0.00754386	0.035678749	0.077222777	S8
19x210	0	0.127891156	0.039765224	0.05969888	0.030526316	0.094953802	0.063636364	S8
22x215	0	0.118367347	0.03595011	0.09655112	0.043333333	0.108315565	0.06993007	S8
27x213	0.03394683	0	0.036390315	0.02827381	0.022631579	0	0.05014985	S8
20x216	0	0.196371882	0.064416728	0.105654762	0.112105263	0.041648898	0.015984016	S8
21x216	0.076891616	0	0.063096112	0.135066527	0.040175439	0.090405117	0.050649351	S8
23x215	0	0	0.033455613	0.09655112	0.011403509	0.070646766	0.053146853	S8
9x35	0	0.10521542	0.072340426	0.115371148	0.043333333	0.12039801	0.122277722	S8
7x35	0	0.070748299	0.023184153	0.089898459	0	0.108742004	0.03026973	S8
8x35	0.065848671	0.196371882	0.008657373	0.112657563	0	0.110732054	0.051448551	S8
9x3.1	0	0.107482993	0.032428467	0.09094888	0.035614035	0.119829424	0.139460539	S8
10x35	0.010224949	0.220861678	0.05649303	0.099002101	0	0.109879176	0.051148851	S8
11x35	0.03599182	0.341496599	0.042406456	0.116421569	0	0.066666667	0.08951049	S8
12x35	0	0.307029478	0.042406456	0.140756303	0	0.146837242	0.147452547	S8
13x35	0	0.160997732	0.025238445	0.092086835	0.072280702	0.035963042	0.106593407	S8
14x35	0	0.055782313	0.070286134	0.140056022	0.013157895	0.074626866	0.082817183	S8
17x35	0.065848671	0.057596372	0.06676449	0.101278011	0	0.068941009	0.056543457	S8
25x36	0	0.124716553	0.044754219	0.136729692	0.012631579	0.085429993	0.048951049	S8
15x35	0.003271984	0.197732426	0.03565664	0.09304972	0	0.045628998	0.037362637	S8
16x35	0.102249489	0.126984127	0.035509905	0.131565126	0.03754386	0.079175551	0.058941059	S8
18x36	0	0.042176871	0.045781365	0.142944678	0.030175439	0.070788913	0.06993007	S8
21x36	0.101840491	0.129251701	0.038444607	0.083595938	0	0.064392324	0.085614386	S8
23x36	0.011451943	0.03537415	0.047982392	0.081057423	0.065789474	0.049466951	0.037762238	S8
24x36	0	0.182312925	0.082611886	0.090423669	0.025964912	0.040653873	0.038761239	S8
25x3.1	0	0.106575964	0.058547322	0.130864846	0.023157895	0.096659559	0.054645355	S8
27x36	0.139877301	0.007709751	0.109611152	0.072566527	0.016315789	0.105614783	0.058341658	S8
28x36	0	0.219501134	0.037123991	0.104954482	0	0.078464819	0.073326673	S8
19x36	0.095705521	0.185941043	0.035363169	0.073529412	0.053508772	0.040085288	0.039460539	S8
20x35	0	0.103854875	0.050476889	0.06197479	0.049824561	0.054299929	0.046353646	S8
26x36	0	0.088435374	0.060161409	0.102941176	0.002807018	0.044065387	0.052547453	S8
22x36	0.05603272	0.214058957	0.065443874	0.097251401	0.056842105	0.075906183	0.062737263	S8
7x41	0	0.153741497	0.031548056	0.063813025	0.014035088	0.045771144	0.063636364	S8
8x41	0	0.195011338	0.049743213	0.133228291	0.060877193	0.071641791	0.082417582	S8
9x41	0.038445808	0.206802721	0.052677916	0.131740196	0.064912281	0.059701493	0.097902098	S8
10x41	0	0.274376417	0.033602348	0.06442577	0.034210526	0.168159204	0.1002997	S8
11x41	0.024948875	0.222675737	0.053558327	0.147233894	0.053859649	0.114143568	0.082817183	S8
12x41	0	0.201814059	0.031254585	0.125787815	0.05	0.097228145	0.067932068	S8
13x41	0	0.211791383	0.031988261	0.113883053	0.043684211	0.126083866	0.065934066	S8
9x4.1	0.039263804	0.203628118	0.035803375	0.134453782	0.062631579	0.053589197	0.10959041	S8
14x41	0.01799591	0.162358277	0.062068966	0.098827031	0.028421053	0.130348259	0.055144855	S8
16x41	0	0.00952381	0.090975789	0.118084734	0	0.059559346	0.086313686	S8
6x41	0	0.220861678	0.040352164	0.099527311	0.014035088	0.047761194	0.069230769	S8
15x41	0	0.175056689	0.033455613	0.107580532	0.070175439	0.052167733	0.080919081	S8
17x42	0.072801636	0.00952381	0.035216434	0.114233193	0.063333333	0.088415068	0.06043956	S8
24x42	0.142740286	0.166439909	0.042553191	0.080357143	0	0.052878465	0.045454545	S8
25x42	0	0.059863946	0.019955979	0.06162465	0.049122807	0.048898365	0.06023976	S8
25x4.1	0	0.120634921	0.028026412	0.054096639	0.069649123	0.072636816	0.05984016	S8
26x42	0	0.051247166	0.029787234	0.050595238	0.020877193	0.062686567	0.042757243	S8
27x42	0	0.263492063	0.129126926	0.073004202	0.016842105	0.11130064	0.042857143	S8
18x42	0	0	0.034922964	0.025560224	0.012982456	0.066950959	0.044655345	S8
20x42	0.091206544	0	0.048275862	0.074317227	0.035964912	0.086993603	0.048351648	S8
21x42	0.07402863	0.297052154	0.072487161	0.084033613	0.028947368	0.11684435	0.095504496	S8
22x42	0	0.058503401	0.039031548	0.087535014	0.002105263	0.058422175	0.059440559	S8
23x42	0.081799591	0.279365079	0.043286867	0.056022409	0.059473684	0.079459844	0.045954046	S8
28x42	0	0.061678005	0.076889215	0.068627451	0.035263158	0.033972992	0.037562438	S8
19x42	0	0.082539683	0.046661775	0.110031513	0.026842105	0.042928216	0.098101898	S8
6x51	0	0.196825397	0.053118122	0.127363445	0.014736842	0.097228145	0.072327672	S8
8x51	0.051533742	0.304761905	0.03110785	0.128588936	0.035438596	0.149395878	0.12007992	S8
9x51	0	0.146031746	0.034922964	0.09637605	0.016666667	0.052594172	0.112087912	S8
9x5.1	0	0.194557823	0.044314013	0.127188375	0.032982456	0.04235963	0.092607393	S8
10x51	0.017586912	0.185941043	0	0.102591036	0.03754386	0.079317697	0.088711289	S8
11x51	0.008997955	0.102494331	0.048129127	0.09480042	0.047894737	0.088841507	0.099200799	S8
13x51	0	0.210884354	0.08701394	0.043242297	0.034912281	0.156929638	0.070929071	S8
14x51	0.05603272	0.149206349	0.070139398	0.113445378	0	0.081165601	0.090509491	S8
7x51	0	0.190929705	0.037123991	0.058998599	0.060701754	0	0.074525475	S8
12x51	0	0.17324263	0.011592076	0.145658263	0.008245614	0.141151386	0.122777223	S8
15x52	0	0.027664399	0.024944974	0.096988796	0.047719298	0.069793888	0.1	S8
16x52	0.032719836	0.176870748	0.042553191	0.103991597	0.029122807	0.077185501	0.083216783	S8
17x52	0	0.166893424	0.040645635	0.161064426	0	0.039658849	0.105994006	S8
24x52	0	0.06031746	0.035069699	0.101278011	0.019824561	0.015209666	0.041058941	S8
25x52	0	0	0.022743947	0.065563725	0.039298246	0.001563611	0.060739261	S8
27x52	0	0.062131519	0.098312546	0.082720588	0.031403509	0.073631841	0	S8
25x5.1	0	0	0.057666911	0.050770308	0.040350877	0.007960199	0.059040959	S8
26x52	0	0	0.053998533	0.058298319	0.030175439	0.093674485	0.071928072	S8
18x52	0.057668712	0.114285714	0.068672047	0.066176471	0.045614035	0.080170576	0.081818182	S8
19x52	0	0.133333333	0.112839325	0.058298319	0.038596491	0.062686567	0.035864136	S8
21x52	0	0.10521542	0.049009538	0.076680672	0	0.032693674	0.128071928	S8
22x52	0.035173824	0.101133787	0.047101981	0.12727591	0.001754386	0.062260128	0.102597403	S8
23x52	0.09202454	0.174603175	0.046074835	0.06407563	0.042631579	0.089410092	0.05024975	S8
20x52	0	0.198639456	0.032428467	0.078956583	0.008421053	0.100923952	0.060639361	S8
9x61	0	0.223129252	0.018195158	0.192051821	0.019473684	0.091684435	0.065534466	S8
11x61	0	0.215419501	0.049303008	0.148897059	0	0.047476901	0.116083916	S8
12x61	0	0.182312925	0.027146001	0.110731793	0.072982456	0.098081023	0.113686314	S8
6x61	0	0.147845805	0.029933969	0.130864846	0.034736842	0.097938877	0.044455544	S8
7x61	0	0.112471655	0.03081438	0.067927171	0	0.040369581	0.074425574	S8
8x61	0	0.127891156	0.037123991	0.145920868	0.035087719	0.154228856	0.107792208	S8
9x6.1	0	0.249433107	0.012032282	0.177608543	0.019473684	0.093958778	0.073526474	S8
10x61	0	0.248526077	0.071166544	0.129289216	0.060526316	0.054299929	0.07022977	S8
13x61	0	0.185034014	0.054878944	0.05969888	0	0.068656716	0.085914086	S8
17x62	0	0.093877551	0.036096845	0.100490196	0.029473684	0.12238806	0.12027972	S8
14x61	0	0.175963719	0.032134996	0.077205882	0.054561404	0.077043355	0.116783217	S8
16x62	0	0.089795918	0.035363169	0.145308123	0.025614035	0.047334755	0.045754246	S8
24x62	0	0.067573696	0.065297139	0.066439076	0.028596491	0.091826581	0.051448551	S8
25x62	0	0	0.03052091	0.09304972	0.032982456	0.046197584	0.046253746	S8
25x6.1	0	0	0.027439472	0.107317927	0.063684211	0.021321962	0.055144855	S8
27x62	0.127198364	0.20861678	0.121643434	0.123862045	0	0.03127221	0.072127872	S8
29x62	0	0	0.070139398	0.105304622	0.034035088	0.105899076	0.051248751	S8
15x62	0.008588957	0.206349206	0.032575202	0.110381653	0.031578947	0.086567164	0.102297702	S8
18x62	0.064212679	0.099773243	0.05106383	0.070728291	0.093859649	0.03326226	0.079220779	S8
19x6	0	0.12244898	0.062068966	0.098301821	0.03754386	0.091115849	0.042457542	S8
20x62	0	0.118367347	0.052237711	0.068802521	0.05122807	0.104335466	0.07022977	S8
21x62	0	0.13015873	0.049156273	0.072391457	0	0.07249467	0.09040959	S8
22x62	0.060940695	0.14829932	0.035216434	0.097251401	0	0.085714286	0.051748252	S8
23x62	0	0.075736961	0.075862069	0.086309524	0	0.054299929	0.015084915	S8
26x62	0	0.118367347	0.106676449	0.119747899	0.036315789	0.108884151	0.02977023	S8
28x62	0	0.200907029	0.029493764	0.075542717	0.004736842	0.015920398	0.071028971	S8
6x71	0	0.102494331	0.074247982	0.077731092	0.037017544	0.093248045	0.046153846	S8
9x71	0.029856851	0.213151927	0.052971387	0.067401961	0.037368421	0.005828003	0.094905095	S8
11x72	0.066257669	0.080272109	0.044754219	0.09094888	0.061578947	0.069509595	0.061038961	S8
17x73	0	0.090702948	0.083639032	0.132265406	0.035964912	0.113006397	0.08031968	S8
7x71	0	0.185487528	0.033015407	0.148371849	0	0.120255864	0.040959041	S8
8x71	0	0.144671202	0.024504769	0.110994398	0.086140351	0.118550107	0.126773227	S8
9x7.1	0.049897751	0.243537415	0.075421864	0.082195378	0.025263158	0.008955224	0.086613387	S8
10x71	0	0.071201814	0.01027146	0.09392507	0.080701754	0.048756219	0.101498501	S8
12x72	0	0	0.045194424	0.094362745	0.025614035	0.117412935	0.070829171	S8
13x71	0	0.17324263	0.054732208	0.165353641	0.013684211	0.041222459	0.10959041	S8
14x71	0	0.266666667	0.038591343	0.129464286	0.003333333	0.112153518	0.062137862	S8
16x73	0.05194274	0.27845805	0.066617755	0.130952381	0.037719298	0.080312722	0.082117882	S8
28x72	0	0.17324263	0.033015407	0.103904062	0.052982456	0.072778962	0.091408591	S8
29x72	0.129243354	0.041723356	0.067498166	0.055672269	0.02245614	0.09978678	0.06023976	S8
15x72	0.007361963	0.354648526	0.059721203	0.123862045	0.029473684	0.108457711	0.062637363	S8
19x73	0.093660532	0.050793651	0.036096845	0.162815126	0.017368421	0.119971571	0.092707293	S8
23x72	0	0	0.065737344	0.12622549	0	0.073631841	0.091608392	S8
18x73	0.079754601	0.219047619	0.041672781	0.108018207	0.02245614	0.056432125	0.062637363	S8
20x7	0.060122699	0.070294785	0.035216434	0.053133754	0	0.019047619	0.058941059	S8
21x72	0	0.126530612	0.052824652	0.083683473	0.055438596	0.008670931	0.081718282	S8
22x72	0.005725971	0.11292517	0.093176816	0.062937675	0.024035088	0.018905473	0.07992008	S8
24x7	0	0.072562358	0.044020543	0.18522409	0.032105263	0.086851457	0.063136863	S8
25x72	0	0	0.053851798	0.115283613	0.066140351	0.071641791	0.074725275	S8
26x72	0	0.077097506	0.079677183	0.095938375	0.026491228	0.031130064	0.035164835	S8
27x72	0.068711656	0.048979592	0.034042553	0.050857843	0.051754386	0.034399431	0.041258741	S8
25x7.1	0.039263804	0.026303855	0.052384446	0.084733894	0.04122807	0.08713575	0.059140859	S8
8x81	0	0.320181406	0.065443874	0.148109244	0.03754386	0.124378109	0.046153846	S8
9x81	0.003680982	0.208163265	0.094644167	0.084208683	0.017017544	0.110447761	0.038661339	S8
9x8.1	0.063394683	0.20861678	0.083785767	0.078869048	0.025614035	0.089836532	0.052347652	S8
10x81	0.042944785	0.075736961	0	0.103116246	0.052280702	0.024733475	0.069030969	S8
11x82	0	0.188662132	0.036390315	0.095938375	0.036666667	0.099928927	0.074025974	S8
12x82	0.036400818	0.002267574	0.055465884	0.098476891	0.034912281	0.042217484	0.063936064	S8
13x81	0	0.228117914	0.035069699	0.042542017	0.051929825	0.040085288	0.061238761	S8
16x83	0.021267894	0.024943311	0.070286134	0.154761905	0.036140351	0.102345416	0.053546454	S8
17x83	0.088752556	0.073922902	0.034336023	0.085171569	0.012807018	0.064818763	0.044955045	S8
14x81	0	0.240362812	0.113719736	0.09410014	0.002280702	0.170575693	0.043056943	S8
19x82	0	0.09478458	0.062802641	0.1232493	0.02754386	0.02615494	0.075324675	S8
20x82	0.011860941	0.076190476	0.080557594	0.082282913	0.018070175	0.075906183	0.044655345	S8
22x82	0	0.195464853	0.045047689	0.123511905	0.017719298	0.051599147	0.102497502	S8
23x82	0.035582822	0.29478458	0.059280998	0.148721989	0	0.082160625	0.097702298	S8
24x82	0.067075665	0.106122449	0.057226706	0.125787815	0.001754386	0.069936034	0.065834166	S8
27x82	0.112474438	0	0.03081438	0.056897759	0.015438596	0.091542289	0.045054945	S8
15x83	0.075664622	0.096598639	0.024944974	0.071253501	0.051578947	0.092963753	0.042957043	S8
18x82	0.042126789	0.057596372	0.056639765	0.130514706	0	0.074626866	0.069330669	S8
21x82	0.078936605	0.12154195	0.054585473	0.105304622	0	0.083013504	0.088111888	S8
25x91	0.016359918	0.192290249	0.055319149	0.086221989	0	0.101492537	0.093706294	S8
28x92	0.055623722	0.021768707	0.044460748	0.111607143	0.034912281	0.021037669	0.024675325	S8
25x9.1	0.077709611	0.199546485	0.077916361	0.09410014	0	0.043496802	0.082817183	S8
26x92	0.059713701	0.176870748	0.074101247	0.098476891	0.024736842	0.160341151	0.071728272	S8
9x91	0.05807771	0.209977324	0.025238445	0.047006303	0	0.034541578	0.06973027	S8
9x9.1	0.063803681	0.167800454	0.035216434	0.05987395	0	0.041933191	0.074225774	S8
8x91	0	0.224943311	0.051210565	0.141544118	0.029298246	0.118550107	0.078421578	S8
10x91	0.032310838	0	0.036096845	0.06460084	0.034035088	0.065387349	0.105894106	S8
11x92	0	0.104761905	0.043286867	0.088672969	0.023508772	0.08358209	0.084215784	S8
12x92	0.09202454	0.203174603	0.096845194	0.095938375	0.036666667	0.108742004	0.068031968	S8
13x92	0.072801636	0.238095238	0.036537051	0.133053221	0	0.055721393	0.082717283	S8
14x92	0.096114519	0.234013605	0.049596478	0.06267507	0.026491228	0.084008529	0.120679321	S8
15x92	0.037627812	0.171428571	0.075715334	0.155287115	0.014736842	0.049040512	0.051148851	S8
[truncated: 1,287 more rows]
