# Supplementary material for: Inference on spatial heterogeneity in tumor microenvironment using spatial transcriptomics data
Source: Comput Syst Oncol. Author manuscript; Available in PMC 2022 Sep 1. (PMC9410565; doi:10.1002/cso2.1043)
Supplement: Supplementary Table 2 [file NIHMS1830146-supplement-Supplementary_Table_2.csv]

Supplementary Table 2: Cell type abundance scores for spatial barcodes in different samples.
Fibroblast	Stellate	Myeloid	Endothelial	T	B	Tumor	Endocrine	Ductal	Acinar	Barcodes	Sample.ID
2.272938675	1.122025052	0.884375962	0.980323726	0.410658327	0.761404278	1.018865534	0	0.746791409	1.248641183	10x10	S1
0.391991081	0.43510338	0.492055702	0.194742141	0	0.678386997	1.847608919	0	0.661243066	0.466623177	10x13	S1
0.736077371	0.412815208	0.507251911	0.517388006	0	0.699536356	1.673072076	0	0.21127327	1.32624185	10x14	S1
0.231940651	0.646451413	0.44291665	0.190220549	0.300528039	0.653679016	1.388483851	0	0.261157592	1.825385901	10x15	S1
0.232000367	0.795065874	0.114731496	0.186210821	0	0.272154276	0.989849233	0	0.516937674	1.173214083	10x16	S1
0.64940768	0.719318496	0.071282165	0.210718895	0	0.606817796	1.731881637	0	0.089677562	1.439661878	10x17	S1
0.563131007	0.332031428	0.350117016	0.287666836	0.323497481	0.488707331	1.66845115	0	0.624852205	0.767979634	10x19	S1
0.098032001	0.17751972	0.327341073	0.174940244	0	0.369135173	2.234443014	0	0.609029745	0.925872204	10x20	S1
0.482969847	1.060133266	0.638112449	0.486752635	0.285232243	0.585993067	1.613232595	0	0.70635421	0.782198203	10x24	S1
0.56260808	0.917610673	0.427727849	0.230172297	0	0.381780139	1.543151346	0	0.52576475	1.06320435	10x25	S1
0.436482246	0.900736146	0.190848308	0.198695	0.225548	0.448207265	1.610538226	0	0.525408742	1.098901362	10x26	S1
0.635810049	0.218985408	0.174782971	0.155594895	0.268754819	0.727312182	1.481389753	0	0.219888254	1.653658687	10x27	S1
0.382938757	0.452106237	0.396842925	0.134405234	0	0.829893771	1.261830738	0	0.94238554	0.687496846	10x28	S1
0.436150653	0.528475405	0	0.405916361	0	0.756510588	0.382139191	0	0.28607731	0.656918267	10x29	S1
0.266266685	0.424837205	0.098039355	0.201238676	0	0	1.059929133	0	0.431189074	1.471100168	10x30	S1
0.378130207	0.170858834	0	0.080933132	0	0	1.190817137	0	0.297625066	1.645531835	10x31	S1
0.548741288	0	0.138847115	0.095000658	0	0.492156236	0.667164482	0	0	1.713677064	10x32	S1
0.313369519	0.153949655	0.237750205	0.398265907	0	0	0.864797326	0	0.402255549	0.912562066	10x33	S1
1.97276298	1.425584008	0.876585981	0.693924233	0.220836803	0.502562638	0.97876818	0	0.305010057	1.010876073	11x11	S1
0.554392805	0.541858841	0.433563604	0.276213155	0	0.316702484	1.380891434	0	0.471941571	1.484154035	11x13	S1
0.745688519	0.504668324	0	0.410415296	0	0	1.31034616	0	0.219774915	2.113696893	11x14	S1
0.41731816	0.851521471	0.180509997	0.227967067	0	0	1.015311737	0	0.216903094	1.721036763	11x15	S1
0.696873541	0.637916552	0.402952212	0.25915821	0	0.568154538	1.679091217	0	0.238258355	1.506079567	11x16	S1
0.428476709	0.582803879	0.073281564	0.23833632	0	0.219844692	1.542275431	0	0.578263765	1.331558193	11x17	S1
0.296890756	0.224698665	0.135804099	0.25268294	0	0	2.002976154	0	0.618316963	1.023206172	11x19	S1
0.295955753	0.526498317	0.361829727	0.123860442	0.166564481	0.923873698	2.04986621	0.107777017	0.64849937	0.816037885	11x21	S1
0.618264196	0.979584061	0.353920072	0.354673297	0.272572464	0.64328061	1.189246005	0	0.5332985	0.497021989	11x22	S1
0.330568241	0.471527963	0.510818137	0.391400809	0.390033357	0.590290766	1.584924668	0.252374525	0.385940222	1.125771162	11x23	S1
0.636999019	0.773083234	0.289262034	0.257504567	0.340371	0.219070952	1.180179527	0	0.396382197	1.877361873	11x24	S1
0.367378021	0.138333699	0.095769484	0.147628104	0	0	0.904845735	0	0.391929414	0.832628659	11x25	S1
0.385165083	0.452606495	0.096364912	0.065933887	0	0	1.297636087	0	0.272972381	1.752049791	11x26	S1
0.677688084	0.33205952	0.166982215	0.244685366	0.538900194	0.893335827	1.468030146	0	0.554942549	1.383987473	11x27	S1
0.432519015	0.412907021	0.238771974	0.147703479	0	0	1.088624421	0.330160717	0.300390548	1.386735243	11x28	S1
0.607881326	0.39557285	0.205393595	0.046844153	0	0.520428489	1.511024769	0.15706569	0.390509801	0.768426746	11x29	S1
0.694449278	0.973167113	0.219135557	0.116810215	0.302644647	0.256083932	0.857057091	0	0.674223295	1.421909712	11x30	S1
0.83397946	0.43213342	0.274559782	0	0	0.36482442	1.16124751	0	0.315647523	1.724544446	11x31	S1
0.596795368	0.496278786	0.220944773	0.134532107	0	0.294935773	1.112539219	0	0.277962778	2.352840148	11x32	S1
1.332033976	1.271037381	0.288492519	0.582375295	0	0.616228314	1.368782581	0	0.230841674	1.31655089	11x33	S1
1.150451871	0.663891705	0.428821353	0.299028594	0	0.530368504	2.051009888	0	0.348774608	1.44636154	11x34	S1
0.55686653	0.727989484	0.373158513	0	0.411660199	0	0.861488513	0	0.146072974	2.01955926	12x13	S1
0.633909524	0	0.195358984	0.133666673	0.432464742	0	0.768176383	0	0.890777849	2.529311696	12x14	S1
1.243131166	0.694976727	0.210907351	0.306046458	0	0	1.001202359	0	0.206049375	2.49805672	12x15	S1
0.677133701	0.758991844	0.181948996	0.303221564	0	0.237815962	1.057499205	0.181859265	0.199458549	2.872317046	12x16	S1
0.574839034	0.90308591	0.065536449	0.344474567	0	0.196609348	1.424213746	0	0.082449081	1.768407907	12x17	S1
0.309169598	0.354948372	0.112196267	0.254099843	0	0.232317264	1.856652631	0	0.647594658	1.574833482	12x19	S1
0.470354338	0.176438526	0.122149749	0.140355641	0	0.366449246	1.760208956	0	0.694516998	1.037144061	12x20	S1
0.370533283	0.188115581	0.130233864	0.051102863	0	0.16663519	1.6596154	0.085672448	0.787366099	0.93515738	12x21	S1
0.687712302	0.134176616	0.247151285	0.337849836	0	0	1.326947268	0	0.264713478	1.544071405	12x22	S1
0.630941235	0.543518277	0.232301427	0.456009511	0.571666181	0.57993314	1.474983242	0	0.60784144	1.521126699	12x23	S1
0.453044782	0.428748115	0.205891444	0.140873093	0	0.344871807	1.441223119	0	0.228802117	1.47957781	12x24	S1
0.461415965	0.442782072	0.321033185	0.128805744	0.333723974	0	1.162558405	0	0.355254553	1.857286774	12x25	S1
0.450926845	0.447608769	0.095226387	0.065154896	0.337620827	0.285679161	0.920059849	0	0.239601877	1.235476063	12x26	S1
0.249346982	0.422504609	0.097501064	0.0833315	0	0.292503191	0.876169279	0	0.275885063	1.916867791	12x27	S1
0.855030568	0.441020207	0.076330421	0.338923339	0.270626036	0.457982523	1.016931756	0	0.346494583	2.032890061	12x28	S1
0.571230531	0.785650873	0	0.187325485	0.647124403	0	0.829570499	0	0.114812394	2.709438918	12x29	S1
0.380825739	0.172076815	0	0.108633388	0	0	0.864509036	0.273298471	0.349618617	1.934264896	12x30	S1
0.24559989	0.184957942	0	0.209510412	0	0.768286834	0.683544733	0	0.161092401	1.957767762	12x31	S1
0.638783551	1.701068091	0.204865089	0.078296121	0.320623595	0.343298378	1.054213766	0.207462326	0.143963836	1.269696129	12x32	S1
1.384156867	1.512491074	0.440920273	0.312405749	0	0.379996992	0.930522412	0	0.22776454	1.173030236	12x33	S1
1.723435222	1.168707261	0.317963198	0.61621483	0.456082252	0.838081027	1.329231193	0	0.107890425	0.895849042	12x34	S1
1.608705268	1.220506459	0.500710773	0.507485096	0.6477136	0.368400404	0.704141458	0	0.615280048	3.853803227	13x13	S1
1.682164035	0.733305832	0.63991961	0.442660372	0.234126289	0.426415358	0.590079512	0	0.917518812	2.798758838	13x14	S1
1.273248635	0.913115496	0.519817874	0.52255813	0.494280102	0.794137796	0.794418578	0	0.565081343	3.86706492	13x15	S1
1.130430175	0.8663267	0.067815609	0.57307264	0.30209088	0.392683829	0.566906524	0.077788492	0.73032544	4.318926566	13x16	S1
0.859252441	0.653046558	0.282882071	0.258497939	0	1.099445805	0.924508979	0	0.492372103	4.324385712	13x17	S1
0.63826544	0.111425549	0.392540253	0.211122093	0.273499075	0.30122651	1.332936827	0	0.320416912	1.399294584	13x19	S1
0.291270525	0.526444505	0	0.062342112	0	0.273346185	0.895356047	0.418058872	0.25949086	0.774993947	13x20	S1
0.33789126	0.208651413	0.144450978	0.163933168	0	0.285430955	1.494787364	0	0.822285803	1.641089785	13x21	S1
0.470707658	0.112258216	0.077717227	0.297767072	0.275542895	0	1.28402104	0	0.420413526	0.761369539	13x22	S1
0.748836321	0.91959275	0.067967327	0.201459729	0.561977551	0.343633492	1.465813697	0	0.455933235	1.041328292	13x23	S1
0.907041044	0.426240827	0.262585448	0.486245493	0	0.309450669	0.913331756	0	0.1002899	2.365605015	13x24	S1
0.352775459	0	0.183925667	0.125843877	0	0.2758885	0.752988117	0	0.639035142	2.007530257	13x25	S1
0.482576407	0.363421739	0	0.189265396	0	0.377399498	0.656691307	0	0.316528611	1.017413491	13x26	S1
0.264184549	0.179801558	0.124478002	0.170338318	0.529953858	0.373434005	0.686762167	0	0	1.617089318	13x27	S1
0.158535356	0.358172471	0.123982778	0.169660644	0	0	1.085879966	0	0	1.110610316	13x28	S1
0.152221268	0.207910359	0.396773949	0	0	0.909347078	0.690573706	0	0	0.905150437	13x29	S1
0.821885962	0.470895993	0.131169675	0.190082483	0	0.350100947	1.342610932	0	0.165019914	1.59815099	13x30	S1
0.481152875	0.39313106	0.234631487	0	0	0.514310091	1.635632422	0	0.568552705	1.013565139	13x31	S1
0.796303719	1.005667282	0.194558832	0.292797998	0	0.364686842	0.796562849	0	0.446536141	1.320702666	13x32	S1
0.867724305	1.066256067	0	0.260352858	0	0.267431047	0.763417764	0	0.112148504	1.331774991	13x33	S1
1.780030925	1.028988673	0.211379675	0.507916474	0	0.491098665	0.442235537	0	0.177286179	1.394165123	13x34	S1
1.559399561	0.921098327	0.944367956	0.475590338	0.569561328	0.745786364	0.714917877	0.094507118	0.882622033	4.093450728	14x13	S1
1.52741139	0.872365929	0.651706448	0.38762309	0.337855062	0.333614041	0.897272189	0	1.034069587	4.038941672	14x14	S1
1.214745101	0.814751249	0.43270824	0.43962634	0.428583655	0.66302898	0.842937496	0	1.027684506	4.43996014	14x15	S1
0.685236894	0.593255953	0.40139073	0.423649417	0.062355491	0.626005774	0.638601464	0.080695341	1.257157531	4.816006649	14x16	S1
1.228051097	0.901919857	0.723417674	0.448111094	0.239224179	0.813499599	1.089810928	0.34946526	1.151348145	3.153531672	14x17	S1
1.029040861	0.710822792	0.476044913	0.381790782	0.100125962	0.6176293	1.277169405	0.101095264	1.023914962	2.466137189	14x18	S1
0.451023504	0.155415384	0.167838259	0.057418352	0.520702885	0.251757388	1.286384602	0	0.333295562	1.716514252	14x19	S1
0.487011262	0.512946069	0.210623903	0.144111092	0	0	1.628383125	0	0.397467689	1.75494313	14x20	S1
0.318568054	0.649302418	0.228562875	0.369077164	0.31874846	0.611349472	1.457444422	0	0.256372359	1.079382743	14x21	S1
0.24284042	0.38555222	0.112906556	0.293195686	0	0.679909879	0.901459463	0	0.285123498	1.477228225	14x22	S1
1.33531911	0.50185424	0.32741301	0.159535331	0	0.836023532	1.131745931	0	0.088237826	1.767302497	14x23	S1
0.919801576	0.548246566	0.103044471	0.054475472	0	0.238853991	0.847725367	0	0.30049373	2.763255552	14x24	S1
0.413643928	0.373967005	0.258900234	0.370409824	0	0	1.011898764	0	0.452537277	3.848762354	14x25	S1
0.242741939	0.298219314	0.206459525	0.087385733	0	0.383152828	0.780919619	0	0.129869701	2.651074024	14x26	S1
0.311941781	0.17618934	0	0	0	0.365931705	0.805767003	0.279830127	0.153455231	1.575494196	14x27	S1
0.707130148	0.679278641	0.150226105	0.331192181	0	0.581717713	1.918265694	0	0.64950844	1.252449724	14x28	S1
0.417294559	0.399500987	0.163138466	0.043517288	0	0.415393591	2.314625775	0	0.160031316	0.818885097	14x29	S1
0.404816788	0.264068176	0.197048473	0.109053137	0	0.309371259	1.191972269	0	0.638903592	1.558139145	14x30	S1
0.787528684	0.432452825	0.440672652	0.276912176	0	0.503108868	1.815812435	0	0.240626151	1.437483694	14x31	S1
0.474168616	0.390297874	0	0	0.408921869	0.464607848	1.169434976	0	0	1.831980309	14x32	S1
1.096498077	0.514360083	0.243840475	0.15685068	0	0.762839643	1.232482439	0	0.128814686	1.07062093	14x33	S1
0.624613209	0.590366147	0.109722806	0.167030532	0	0.329168418	0.880556259	0	0	1.251991548	14x34	S1
1.3977597	1.14468441	0.666233339	0.410923502	0.466194606	0.775666423	0.897874396	0.121002598	0.931701318	3.715146773	15x13	S1
1.009515372	0.442342152	0.701199335	0.550606985	0.616130556	0.649001745	0.832947603	0.061313336	0.818659539	4.036717102	15x14	S1
1.170736561	1.128044012	0.586755235	0.558368329	0.145283519	0.783973417	1.309660221	0.034719286	1.253128687	3.09197946	15x15	S1
1.114561115	0.89009227	0.593674718	0.605588401	0.052971567	0.763449646	1.40657826	0.06855144	1.162356265	2.819756696	15x16	S1
0.966107411	0.505045335	0.490659189	0.394718915	0.169027242	0.776297698	0.693315705	0	1.3180429	4.515172651	15x17	S1
0.900047283	0.516634723	0.335529394	0.528971712	0.477771888	0.377527399	0.816531286	0	0.891628074	4.157535603	15x18	S1
0.421776482	0.140133426	0.194030897	0.238357798	0	0.363865216	1.053723141	0	0.244103387	2.550208343	15x19	S1
0.678655269	0.467653183	0.095019951	0.195040952	0	0	1.170825056	0	0.50860458	2.392081568	15x20	S1
0.25357096	0.160101877	0	0.075837731	0	0.739153584	1.489127872	0	0.418330712	2.192887439	15x21	S1
0.612491654	0.40311458	0.093026442	0.307405496	0	0	1.124486295	0.213413601	0.264403406	1.829911877	15x22	S1
0.574240305	0.320768299	0.27532993	0	0.325389917	0.27532993	0.96415705	0	0.279378841	2.402398448	15x23	S1
0.524170676	0.399515349	0.301444183	0.125014668	0	0.30921263	0.849951823	0	0.100195868	3.290529164	15x24	S1
0.446495364	0.529258914	0.074008413	0.370425122	0	0.222025238	0.646372758	0.169784006	0.716753888	3.066664397	15x25	S1
0.212594296	0.195786885	0.135544767	0.109958617	0.392977335	0	0.544881427	0	0.139443571	2.852549439	15x26	S1
0.591762827	0.215034767	0	0.166762525	0	0.328588549	0.736511358	0	0.275590396	2.485356739	15x27	S1
0.531808065	0.148273549	0.205301837	0.210704517	0	0.545465198	0.910565898	0	0	1.064682769	15x28	S1
0.28284761	0.175833279	0.083747188	0.21408389	0	0.647322045	1.734026628	0.192125901	0.240493008	1.495245115	15x29	S1
1.071728346	0.836937567	0.28627787	0.085690216	0	0.677371562	1.806625462	0	0.315118857	1.304257573	15x30	S1
0.414446392	0.311783512	0.095811647	0.147686927	0	0.691096464	1.34820324	0	0	1.504204673	15x31	S1
1.562996566	0.856623313	0.141276173	0.270607985	0.144596598	0.602208055	2.082614257	0.093562505	0.434276892	1.49765897	15x32	S1
0.600372729	0.6592433	0.085121098	0.232963006	0	0.326585084	1.173654854	0.195277814	0.3212635	1.313643883	15x33	S1
0.095436014	0.215614698	0	0	0	0.447815142	0.970266141	0	0	0.935583874	15x34	S1
1.005212734	0.660114453	0.5699463	0.580073429	0.081965878	0.785817133	0.800853051	0.083632617	1.223004935	4.515981278	16x13	S1
1.166125082	0.849730401	0.792952221	0.506538015	0.396496272	0.849058038	0.937868521	0.146733324	1.090256171	4.086081275	16x14	S1
0.984100415	0.711504455	0.666112897	0.491732455	0.165477572	0.651772857	0.925626983	0	1.231399265	4.613256155	16x15	S1
0.818053096	0.537031463	0.358905563	0.292385506	0.242555993	0.926576289	0.764462459	0.8111558	1.375998391	4.182342604	16x16	S1
0.837576901	0.80942994	0.696973874	0.506976258	0.34312179	0.718778313	0.729035306	0.697796401	1.263762743	4.473803159	16x17	S1
1.182651327	0.796092957	0.584349185	0.566788354	0.68303752	0.63548363	0.757053373	0.08301713	0.798416073	3.936528542	16x18	S1
0.142767196	0.483822163	0.223302537	0	0	0.334953805	0.717174325	0	0	1.257928328	16x19	S1
0.385851952	0.559048263	0	0	0	0	0.656880532	0	0	1.531834553	16x20	S1
0.179045525	0.184165526	0.12749921	0.087236302	0	0	0.86737919	0.292498188	0.481206696	2.298475465	16x21	S1
0.610266625	0.300234487	0	0.071108168	0.368469597	0.740935445	0.930867301	0	0.130747276	1.484429084	16x22	S1
0.73483004	0.53731129	0	0.079177466	0	0.347162736	0.871061124	0	0.145584373	1.182766142	16x23	S1
0.536155017	0.185198128	0.207422204	0.110438191	0	0.311133306	1.128164391	0	0.260950515	2.135345453	16x24	S1
0.498284267	0.602358464	0.10425435	0.142663847	0	0	1.204208306	0	0.193542661	2.822357585	16x25	S1
0.394468208	0.429110939	0	0.168860075	0	0.740386483	0.392560099	0	0.155242327	1.712748262	16x26	S1
0.732513035	0.323535259	0.099805933	0.289830084	0	0.372540047	1.046570887	0	0.376686909	2.71158385	16x27	S1
0.170599704	0.229021392	0	0	0	0	0.614450354	0	0.167848096	1.109161336	16x28	S1
1.020376262	0.489761896	0.252341299	0.104512945	0	0.229124534	1.382333919	0	0.192168964	1.121518861	16x30	S1
1.780792995	1.169929241	0.239337373	0.284751006	0	0.374767923	1.080082567	0	0.292684148	0.768824272	16x31	S1
1.408294585	0.938692526	0.147003336	0.317959614	0	0.552292022	1.404765996	0.168621474	0.231606332	1.358699864	16x32	S1
1.264991333	0.455073412	0	0.22647271	0.272773187	0.804657751	1.23004828	0	0.387161943	1.093348147	16x33	S1
0.287481919	0.324748093	0.112412801	0	0	0.411471755	0.90478001	0	0	1.27958626	16x34	S1
1.188952725	0.666195612	0.607015354	0.375604827	0.336555943	0.511162501	0.932279891	0	1.125357778	4.02043277	17x13	S1
1.036923366	0.909752404	0.528613234	0.36677188	0.087420845	0.834701812	0.891529412	0	1.176551091	4.319846647	17x14	S1
0.907187617	0.622309379	0.574605898	0.384922369	0.451172419	0.675090108	1.004014318	0.200292062	1.279181418	4.160997013	17x15	S1
0.777528281	0.778352403	0.406091315	0.26786577	0	0.5629975	0.928477145	0.381260274	1.035257943	4.121291879	17x16	S1
0.923984503	0.45637559	0.538706435	0.326108892	0.261830028	0.812103241	0.883832758	0.30247004	1.105328158	4.240923468	17x17	S1
0.803162794	0.532225299	0.53958192	0.332279691	0.188660088	0.20558092	0.850149232	0	1.087884488	4.362827181	17x18	S1
0.808004588	0.398992019	0.261219419	0.295531291	0	0	0.940025285	0	0.280151833	3.031979002	17x19	S1
0.245367845	0.357663957	0	0	0	0.334339626	0.853558941	0	0.28041388	2.196496577	17x20	S1
0.281767242	0.63658525	0	0	0	0.735132987	1.118714351	0	0.477951846	1.614886745	17x21	S1
0.796451871	0.135731038	0.093967642	0.064293649	0	0	0.963410847	0	0.118217355	2.686568217	17x22	S1
0.274282813	0	0.126216927	0.08635895	0	0.757301562	0.473857698	0	0	1.673712523	17x23	S1
0.391445847	0.360900451	0.112553136	0.07701004	0	0.487461778	0.887732413	0	0.141599107	1.574392054	17x24	S1
0.599117202	0	0.215677222	0.147568626	0	0.720906083	0.861257326	0	0	2.367407008	17x25	S1
0.589439583	0.973082456	0.149841494	0.102523128	0.32900213	0	1.409618173	0	0.380552664	2.681593735	17x26	S1
0.424052136	0.383217486	0.265304414	0.090762036	0	0	0.820872279	0	0	1.73308141	17x28	S1
0.465558257	0.169319214	0.117220994	0	0	0.426227682	0.922734138	0	0.197276007	0.617065479	17x29	S1
0.272442811	0.216422902	0.100433188	0.239951	0	0	1.182427615	0	0.37905429	1.163309999	17x30	S1
1.128662648	0.79429245	0.194753438	0.434089199	0	0.439735564	1.346571644	0	0.197747688	1.099545968	17x31	S1
1.435684611	0.90995052	0.128500156	0.103132526	0.227795732	0.373984137	1.756953024	0	0.161661487	1.912545367	17x32	S1
1.405662468	0.943607381	0.167608785	0.188214714	0.297124663	0.97444375	1.142560977	0	0	0.915735137	17x33	S1
1.278366225	0.957092016	0.239339793	0.389794094	0.232835849	0.788526287	1.818568666	0.105118016	0.172936091	1.245596538	17x34	S1
1.151586951	0.650795409	0.487900056	0.334359789	0.260059608	0.484356855	1.031112476	0.055564111	0.791909104	3.754478135	18x13	S1
0.777307476	0.489333565	0.388410639	0.302715335	0.329206289	0.427482912	0.679852344	0	0.710317821	4.232531706	18x14	S1
0.725946581	0.688337728	0.321452506	0.334827285	0	0.5947391	0.854642345	0.708678623	0.800522229	4.020397277	18x15	S1
0.580208812	0.32135881	0.298276388	0.21166084	0.211505075	0.781133346	0.694925989	0.678467986	0.880175178	4.437546821	18x16	S1
0.801009259	0.459384283	0.309017065	0.376107032	0.187929934	0.791172774	0.939128717	0.121601722	0.495864465	4.160211961	18x17	S1
0.462042957	0.293872888	0.077857306	0.213083153	0	0	0.409476862	0	0.566263242	3.095376582	18x18	S1
0.565806456	0.28560738	0.32093311	0.135287706	0	0.296592279	0.980684631	0	0.248754815	2.785191485	18x19	S1
0.505269778	0	0.115108626	0.253249617	0	0.345325877	0.576963334	0	0.289628155	2.75295245	18x20	S1
0.427327	0.229400535	0.267353302	0	0	0.401029954	0.519033279	0	0.336347703	0.844978062	18x21	S1
0.396968902	0.430938205	0.182670879	0	0	0	0.681945921	0	0.219510299	1.794830047	18x22	S1
0.319054109	0.171221078	0.118537669	0.162209442	0	0	1.060457972	0.271939359	0.149128036	1.764448065	18x23	S1
0.726918083	0.685219411	0.217534751	0.148839566	0	0.326302126	1.124758309	0	0.578357223	2.31901923	18x24	S1
0.109624133	0.606251138	0	0	0	0	0.189994212	0	0.33095766	1.487258807	18x25	S1
0.563596401	0.342895392	0.222829193	0.067899367	0	0.297712609	1.006332711	0	0.32928988	2.878552671	18x26	S1
0.557295314	0.170919023	0.094167309	0.128860528	0	0	0.978761461	0	0	2.913717434	18x28	S1
0.368085909	0.193465295	0.159080166	0	0	0.803625072	1.085645798	0	0.337004062	1.06138396	18x29	S1
0.498688223	0.238695735	0.165250893	0.242283074	0	0.361572286	1.500169446	0	0.207896285	2.159081998	18x30	S1
0.526570475	0.510926932	0.21803656	0.132578485	0.343498801	0.363456849	0.907206223	0.22226393	0.121886671	1.210646713	18x31	S1
1.478422853	1.005132193	0.181529924	0.322645266	0	0.562489714	1.758497551	0.090178512	0.309636499	1.10124565	18x32	S1
1.669476184	0.910479774	0.189519978	0.424042017	0.471826613	0.655636174	2.189094019	0	0.222881896	0.920477029	18x33	S1
1.800566491	1.231204352	0.090398443	0.375607759	0	0.848769024	1.634015558	0	0.220270667	0.591192509	18x34	S1
0.937575488	0.911333642	0.482690517	0.446094331	0.166467928	0.482690517	0.941979273	0.344840873	0.884364294	4.128472684	19x13	S1
0.638934889	0.540195855	0.315260095	0.365867024	0	0.241120473	0.900045228	0	0.797805699	3.988087612	19x14	S1
0.687299671	0.565572543	0.444294521	0.294850536	0	0.674967553	1.032671981	0	1.009644685	4.116416221	19x15	S1
0.348365627	0.25941849	0.293367632	0	0	0.538792249	0.52381522	0.206008801	0.543376911	3.562002195	19x17	S1
0.206604192	0.657927495	0	0.147401821	0.381904718	0	0.445706466	0.247114817	0.406543732	3.334316406	19x18	S1
0.496237441	0.375730632	0.110375309	0.243455074	0	0	0.843283393	0	0.27771852	3.064817177	19x19	S1
0.603492523	0.308923714	0	0.236329544	0	0.64161079	0.617933393	0	0.134531295	2.897726079	19x20	S1
0.31532766	0.356203468	0.271577531	0	0	0	0.813739646	0.28286746	0	2.65937953	19x21	S1
0.246931905	0.383921112	0.120435287	0	0	0.361305861	1.06259099	0	0.151515361	0.99962764	19x22	S1
0.221438247	0.608336497	0.180466751	0.096053131	0	0	0.340601218	0	0	1.368896692	19x23	S1
0.258088449	0.400775378	0.126216927	0.08635895	0	0	0.80177004	0	0	1.994232173	19x24	S1
0.159296337	0.71978345	0	0.085237514	0	0.448727468	0.924822951	0	0.394948981	1.288985251	19x25	S1
0.173756109	0.749042479	0	0.084430038	0	0.370193241	0.410835519	0	0.310484654	2.362439275	19x26	S1
0.343200839	0.193844918	0	0.183642554	0	0.402600984	0.761814255	0	0	1.775220616	19x27	S1
0	0.5990838	0.276500215	0.121993404	0.490159473	0	0.664404175	0	0	0.950869319	19x28	S1
0.246453799	0	0	0.175832535	0	0.53671384	0.70718971	0	0	1.836601644	19x29	S1
0.65285376	0.33253603	0	0.157517067	0	0.345325877	0.937208632	0	0.484167714	1.466201403	19x30	S1
0.750549211	0.384640564	0.076308234	0.266961296	0	0.341019459	1.450429158	0	0.569060031	1.380074246	19x31	S1
0.948155549	0.485226457	0.175099342	0.103939205	0	0.742107462	1.584472051	0	0.315843281	1.007088008	19x32	S1
1.085840035	1.037290168	0.126158002	0.058291973	0	0.326821496	1.289991055	0	0.158714906	1.175029804	19x33	S1
2.015587281	1.231258653	0.166430726	0.33112074	0	0.638484569	1.7427236	0	0.061273065	0.905611457	19x34	S1
0.829804465	0.360707452	0.496015286	0.314948311	0.460611447	0.163185805	0.873023869	0.298042701	0.657431315	4.172396155	20x13	S1
0.834924642	0.5254842	0.250652505	0.136276864	0	0.227473316	1.012545573	0.173950183	0.315337022	3.529478721	20x14	S1
0.267826756	0.375270364	0.440796256	0.247675585	0	0.655745347	0.55199319	0.180796803	0.326848381	4.141455223	20x15	S1
0.428821628	0	0.36950556	0.102216295	0.327516292	0.27712917	0.530052098	0	0.232430917	3.490652424	20x16	S1
0.664970986	0.416003257	0.576848776	0.350216336	0	0.26411409	0.462333715	0	0.269678735	3.746488809	20x17	S1
0.218795083	0.327257818	0.251576824	0.138310184	0	0.679689315	0.710308491	0	0.508624549	3.102015278	20x18	S1
0.156089677	0	0	0.167043338	0	0	0.495117473	0	0	2.258867612	20x19	S1
0.225606194	0.214842897	0	0	0	0.328203829	0.879541565	0	0.275267727	2.29674132	20x20	S1
0.328132519	0.705294096	0	0.167043338	0	0.366210396	0.707483332	0	0.460716304	1.803043801	20x21	S1
0.546790319	0.342684841	0	0	0	0	0.957896045	0	0.149233721	2.008346153	20x22	S1
0.413455566	0.160978339	0	0.19638275	0.395128649	0.334339626	0.853176539	0	0.633861493	1.428602103	20x23	S1
0.330889012	0.517717674	0.144375113	0.081744896	0	0	0.478052947	0	0.181633206	1.654990393	20x24	S1
0.582435766	0.714118383	0	0.27522384	0	0.426723565	0.955762486	0	0.443025483	2.290235768	20x25	S1
0.26956592	0.203006433	0	0.192321884	0	0	0.434962277	0	0	1.349207234	20x26	S1
0.281450856	0.211956817	0	0	0	0	0.423913635	0	0	1.264512201	20x27	S1
0.480894582	0.290281176	0	0.206252414	0	0.418363183	1.641135876	0	0.12641277	1.373443963	20x28	S1
0.733257363	0.620500811	0.09481485	0.098417002	0.254989505	0.47592166	1.608870541	0	0.180960294	1.567625827	20x29	S1
1.226186409	0.910051909	0.060318278	0.221287874	0	0.317173923	1.443014161	0	0.227652855	1.380801049	20x30	S1
0.940316244	0.850962851	0.104890405	0.222667148	0	0.432161985	1.361531168	0	0.469896013	1.707909135	20x31	S1
1.74473233	1.029093109	0.109563279	0.507273562	0.318612033	0.893979742	1.258707787	0.206160727	0.22238088	0.937259528	20x32	S1
0.777171067	0.441005813	0.164765153	0.207670247	0	0.611201558	2.010204513	0.147659574	0.488822475	0.939530584	20x33	S1
1.221993989	0.849811638	0	0.169894352	0	0.583432484	1.631584962	0	0.213687781	1.490017823	20x34	S1
0.530037168	0.173262436	0.191454753	0.360636396	0.339397062	0.287182129	0.731163588	0.219609864	0.422243201	3.738466241	21x14	S1
0.286612849	0.524881394	0.108642031	0.339825742	0	0	0.765357083	0	0.136678684	3.532839756	21x15	S1
0.570840269	0.475680975	0.096840673	0.215381519	0	0.363321086	0.612053712	0	0.463110127	3.47237324	21x16	S1
0.234860455	0.157931714	0.109337341	0	0	0	0.509423363	0	0.137553429	3.508427518	21x17	S1
0.230153709	0.173325632	0	0.164203231	0	0.359984006	0.346651265	0	0.150961035	2.722615833	21x18	S1
0.17043507	0.421361357	0	0.199592222	0	0	0.817127766	0	0.199306033	2.495057345	21x19	S1
0.533164065	0.521342448	0.248864879	0.257004331	0	0	0.392464088	0	0.140984381	2.544714348	21x20	S1
0.293805804	0.444820646	0.205301837	0.070234839	0	0.307952755	0.851231207	0	0.32057017	2.334994003	21x21	S1
0.079142292	0.572496712	0	0	0	0.371359988	0.780016137	0	0.155731608	2.032504058	21x22	S1
0.638302448	0	0.115490005	0.175018883	0	0.346470016	1.322406103	0	0.176515035	1.58694719	21x23	S1
0.179710613	0	0.140542915	0.096160942	0	0	0.406012867	0	0	2.175806541	21x24	S1
0.279973276	0.191608743	0.18315736	0.090762036	0	0.473331352	0.632532215	0	0	2.353397207	21x25	S1
0.523478093	0.191064812	0	0.090504385	0	0	0.382129624	0	0.364424644	1.922414426	21x26	S1
0.109624133	0.247669338	0	0	0	0	0.41429444	0	0	1.027454475	21x27	S1
0.753307763	0.387444174	0.153872054	0.19943714	0	0.434186296	1.43418866	0	0.193580971	1.561476719	21x28	S1
0.852532412	0.552077809	0.329436527	0.108764262	0	0.533284744	2.112516741	0	0.435618506	1.067130382	21x29	S1
1.457005877	0.73217575	0.267468094	0.168670435	0	0.407632625	1.925690949	0	0.200292205	1.58082621	21x30	S1
0.908810895	0.77478506	0.088922743	0.136463519	0	0.412825492	1.710098454	0	0.15191894	1.279542397	21x31	S1
1.029243976	0.866611894	0.324417601	0.207348285	0	0.626938712	1.736411747	0.129240213	0.070873665	1.579446443	21x32	S1
0.787005125	0.365679555	0.200080372	0.055522926	0	0.557449983	1.691761031	0	0.204181083	1.200038651	21x33	S1
0.413646324	0.168739662	0.302257483	0.143368533	0	0.628615874	0.729276291	0	0.349938918	3.939057766	22x14	S1
0.363226584	0.856407241	0	0.155486468	0	0.340874179	0.264079016	0	0.285894473	3.360406113	22x15	S1
0.733360395	0.307560267	0.212926339	0.218529664	0.377460328	0.319389508	0.899432629	0.244239036	0.267875071	3.846507287	22x16	S1
0.537778976	0.151872766	0.315428053	0.071939731	0	0	1.003663734	0	0.264552561	3.373325296	22x17	S1
0.38282079	0.192714481	0.266835435	0.182571614	0	0	0.896078454	0	0	2.007321607	22x18	S1
0.26376362	0.1986368	0	0	0	0	0.812739191	0	0	1.578885141	22x19	S1
0.231511171	0.595561454	0.362107217	0	0	0.436885805	0.587708825	0	0.151851414	1.885871897	22x20	S1
0.389199343	0	0	0.153067819	0	0	0.857281819	0	0.14072364	2.286662755	22x21	S1
0.354338751	0.191064812	0	0.090504385	0	0.472185695	0.191064812	0	0.166411288	1.240368423	22x23	S1
0.289921815	0.398114574	0	0.094290294	0	0	0.644284768	0	0.173372476	2.383754435	22x24	S1
0.383441255	0.606306155	0	0	0	0	0.339578303	0	0	2.353858019	22x25	S1
0.268105503	0.189817965	0	0	0	0.394237313	0.492677886	0	0	2.158968164	22x26	S1
0.523959013	0.227531889	0	0.181179922	0	0.47256623	0.925368197	0	0.166568638	1.520521707	22x27	S1
1.282151339	1.222560028	0.156753602	0.493657318	0	0.305175958	1.15978831	0	0.098603072	0.906130897	22x28	S1
0.747930611	0.521860159	0.084514126	0.100561001	0	0.508874274	1.844522492	0	0.26348075	1.190310184	22x29	S1
1.542343405	0.888862372	0.126623485	0.371107885	0	0.327629509	1.499217354	0.145244586	0.426105009	1.377461896	22x30	S1
0.938786109	0.40969269	0	0.137072629	0	0.438095572	1.559715294	0	0.420061283	1.507526418	22x31	S1
0.943971095	0.805497886	0.35010268	0.152224276	0.39439926	0.323735893	1.963942002	0	0.306669921	1.531922222	22x32	S1
0.733226104	0.732917934	0	0	0	0.470958145	1.582731145	0	0.240124517	0.813597372	22x33	S1
0.399466042	0.54813292	0.113335618	0	0	0.340006855	0.363498286	0	0	3.767040374	23x15	S1
0.236680925	0	0.297076804	0.168860075	0	0.891230412	0.463641835	0	0	3.419431547	23x16	S1
0.383869774	0.382891416	0.12008234	0.082161601	0	0.434988999	0.718707275	0	0	3.29167147	23x17	S1
0.49259245	0.387878872	0	0.0833315	0	0.440218005	0.98085466	0	0.184607551	2.026932797	23x18	S1
0.566710336	0.462556095	0.418864013	0.094091116	0	0	1.066038047	0	0.124086514	2.291314188	23x19	S1
0.494669618	0.227961934	0.236407398	0.080876215	0	0	0.861750911	0	0.594831517	2.107544449	23x20	S1
0.717015719	0.275458144	0	0	0	0	0.908954459	0	0.119957579	2.54125919	23x21	S1
0.524973679	0.713647823	0	0.177525438	0	0	0.646881862	0	0	1.967067797	23x22	S1
0.463727728	0	0.135000798	0.092368967	0	0.405002395	0.310670579	0	0.339679428	1.459113586	23x23	S1
0.35431781	0.400247897	0.138547349	0.189591109	0	0	0.31838693	0	0	1.834953181	23x24	S1
0.451224933	0.169905685	0	0.08048164	0	0	1.009044026	0.269850205	0	1.872940512	23x25	S1
0.438561109	0.551088055	0	0.191161712	0	0.532661377	0.726502293	0	0	1.295296634	23x26	S1
0.907918511	0.609113988	0.065401942	0.194280953	0	0.378023255	1.813550149	0	0.329119451	1.065144811	23x27	S1
0.940757337	1.252573237	0.10164936	0.107154772	0.277628274	0.422024286	0.954288736	0	0.295539775	1.041317069	23x28	S1
1.507470702	1.07390386	0.412419736	0.101059476	0	0.819731967	1.583771151	0	0.097890676	0.934648551	23x29	S1
1.39431727	0.745450317	0.063924103	0.190139907	0.226640001	0.427973485	1.701064578	0	0.080420646	1.361416506	23x30	S1
1.296783975	0.883108282	0.167772664	0.205906704	0	0.511854706	2.029542196	0	0.237890092	1.293317141	23x31	S1
1.175235895	0.922080459	0.105710324	0.204599512	0.410625999	0.371242719	1.067055425	0	0.086920504	1.279101931	23x32	S1
0.551387315	0.335426829	0.116109287	0.079443196	0	0	0.251570122	0	0	3.080536406	24x16	S1
0.651022105	0.573864565	0	0.244705668	0	0	0.671741491	0	0	3.063369042	24x17	S1
0.40683163	0	0.228407178	0.139551311	0	0.305939413	1.506852685	0	0.128297173	2.562419857	24x18	S1
0.464275038	0.157017819	0	0.148753723	0	0	0.946907201	0	0	2.069212856	24x19	S1
0.350426258	0.367080977	0.127066492	0.086940231	0	0.381199476	0.678560743	0	0.159857845	1.854656244	24x20	S1
0.112685275	0	0	0	0	0.408710354	0.637439204	0	0	1.880160675	24x21	S1
0.333310778	0.188258865	0	0	0	0.466272988	0.634541036	0	0	0.97753727	24x22	S1
0.416492757	0.180967853	0.125285437	0.085721615	0	0.37585631	0.966940269	0	0	0.651730816	24x23	S1
0.090521294	0.373135639	0.116740086	0.186826658	0	0.350220257	0.814089236	0	0.14686656	1.48650128	24x24	S1
0.316000591	0.213612858	0.147885825	0.303555114	0	0	0.427225716	0	0	0.92754012	24x25	S1
0.97456529	0.535347517	0	0	0	0.650934139	1.209913567	0	0	1.756928839	24x26	S1
2.189056097	1.143774837	0.440620523	0.478697591	0.14618402	0.607435173	1.352948156	0	0.1795357	1.381168027	24x27	S1
1.691402344	1.096143479	0.455083693	0.310277163	0.185854011	0.65536136	1.666396011	0	0.065948197	1.080781252	24x28	S1
0.752967499	0.759567402	0.283021118	0.239799285	0	0	1.052575278	0	0.308467604	1.747439675	24x29	S1
1.842801445	1.025188184	0	0.198091108	0.513236051	0.545214246	1.225569852	0	0.228638232	1.075261475	24x30	S1
1.746919571	1.091068819	0.190463093	0.228266734	0.184835887	0.803471885	1.580166012	0	0.222955469	1.088823903	24x31	S1
1.251548545	1.065847327	0.226214917	0.230204738	0.160406941	0.503010421	1.985887117	0	0.28459296	1.441631144	24x32	S1
0.27931195	0	0	0	0	0.411687191	0.660112575	0	0.345286031	2.024783029	25x17	S1
0.565217014	0.354546216	0	0.167942944	0	0	1.068761691	0	0	2.23885808	25x18	S1
0.603799987	0	0	0	0	0	0.677640912	0	0	2.406443534	25x19	S1
0.492907599	0.371202019	0	0.087916268	0.455566114	0.38547902	0.361704049	0	0.193183377	2.143724667	25x20	S1
0.218215003	0.164334756	0.113770215	0	0	0.459761643	0.864110431	0	0	1.799590101	25x21	S1
0.244257327	0.29322378	0.113479862	0.245005434	0.317393403	0.383701992	1.406751688	0	0.225246931	1.427834042	25x22	S1
0.541850682	0.517723509	0.191043784	0.057261642	0	0.395894701	1.168272981	0	0.21057507	1.596808596	25x23	S1
0.412680131	0	0.127992555	0.070813257	0.542623416	0.769631788	1.339216702	0	0	1.580027342	25x24	S1
0.517264147	0.210440256	0.106463169	0.162508274	0	0.319389508	0.833116245	0	0	1.476976631	25x25	S1
0.63163554	0.846392505	0.170782943	0.058425744	0	0.701594011	1.276341648	0	0.178471746	1.424828622	25x26	S1
1.591626788	0.913763561	0.362423665	0.123987043	0.428318876	0.572388306	1.589039175	0	0.227976176	1.059294075	25x27	S1
1.386734693	0.827479823	0.188992077	0.043103456	0	0.558558788	1.766664459	0	0.079254742	1.293542406	25x28	S1
1.234166933	0.943174866	0.145771505	0.199476797	0	0.420484369	1.901253293	0	0.458474895	1.262657976	25x29	S1
1.827233235	0.846508883	0.246207389	0.257676881	0	0.325738605	1.351160722	0	0.236896487	1.305766223	25x30	S1
1.26858547	0.851704713	0.113797377	0.142019191	0	0.627097004	1.861403444	0	0.176951428	0.601004418	25x31	S1
2.576196275	1.192456888	0.235718823	0.201436643	0.138198982	0.614794282	1.938968128	0	0.153499098	0.828751622	25x32	S1
0.314657266	0.200556944	0.277694231	0.095000658	0	0	0.401113889	0	0.698714516	2.626059433	26x17	S1
0.35604627	0.321760333	0.111378577	0.525508633	0	0.860642978	0.685445427	0	0.280242871	2.719585815	26x18	S1
0.157540722	0.391997993	0	0.084298105	0	0.73922954	0.947225906	0	0.154999742	1.888450094	26x19	S1
0.506694331	0.169202755	0.175408229	0	0	0.351421106	0.779361905	0	0.147370141	2.445724669	26x20	S1
0.226559404	0.853094052	0.142994701	0.080819437	0.418791626	0.354362145	0.622958924	0	0.14860348	1.545141179	26x21	S1
0.796285998	0.676614406	0.19781051	0.102874694	0	0.562841434	1.543731444	0	0.341943835	1.51656918	26x22	S1
0.776422006	0.899222833	0.285860386	0.319799757	0	0.669055532	2.04218228	0	0.253764772	0.95702746	26x23	S1
1.16881356	0.736797834	0.297984477	0.325301512	0	0.362073702	1.821780546	0.120560723	0.241297761	0.750141442	26x24	S1
1.773904717	0.952484541	0.069296876	0.268110396	0.657141571	0.317820436	0.84492503	0	0.115718678	0.953993136	26x25	S1
1.393774965	0.658825421	0	0.107843707	0	0.489854718	1.276340368	0	0	0.750540728	26x26	S1
1.331758996	0.924129757	0.336108849	0.185655828	0.5466019	0.713900464	1.744977295	0	0.174730992	1.183628298	26x27	S1
2.028204947	0.842623961	0.112175736	0.268657336	0.47337287	0.456996799	1.3303134	0	0.167971018	1.188114549	26x28	S1
1.926120195	0.917216024	0.127511294	0.189667607	0	0.671375277	1.112806778	0.146262955	0.080208717	1.36297342	26x29	S1
1.74287598	0.866788831	0.266594991	0.21275022	0	0.630106319	1.300164334	0.182226642	0.218441362	0.761924682	26x30	S1
2.045304349	0.904019957	0.314203406	0.234725126	0	0.53994555	1.416560211	0	0.229024547	1.204817287	26x31	S1
0.192133671	0.397693219	0	0.094190499	0	0	0.397693219	0	0	1.423900862	27x18	S1
0.352750735	0.380342152	0.303245104	0	0	0	0.588648759	0	0.165632873	2.416292242	27x19	S1
0.569837427	0.625910828	0.21666144	0.074121019	0	0	1.483831396	0	0.27257407	2.336215127	27x20	S1
1.068827679	0.521642519	0.297794257	0.30617408	0	0.826478671	2.278506785	0	0.332647807	1.348191108	27x21	S1
1.327929179	0.749996785	0.128355595	0.20917735	0	0.611221534	1.989950566	0.073615709	0.382289976	1.261690068	27x22	S1
0.668971637	0.643457184	0.187405141	0.177394149	0	0.646144741	2.083708892	0	0.364535374	1.059889355	27x23	S1
1.443556771	1.057012021	0.130863546	0.239133607	0	0.531249125	1.38837808	0	0.246952176	0.967416117	27x25	S1
1.393017124	0.951182515	0.066857619	0.31471934	0	0.468568477	1.545929266	0	0.280607656	0.708467627	27x26	S1
0.794539421	0.554272008	0.48311207	0.121425971	0	0.491941429	1.786898798	0	0.303893077	0.973249927	27x27	S1
1.45841539	0.611047289	0.147321831	0.148343088	0	0.577205699	1.953440011	0	0.253055543	1.128150113	27x28	S1
0.207308184	0.347820949	0	0.073952042	0	0	0.798237368	0	0.271952672	1.221712534	28x18	S1
0	0.138700331	0	0.19710047	0	0.435527511	1.21864148	0	0.362410542	0.624813698	28x19	S1
0.351444382	0.375098934	0	0.304244295	0	0	1.270507345	0	0.13213492	1.714343366	28x20	S1
1.356919924	0.808950051	0.158175526	0.299153141	0.548408203	0.572879478	2.118780915	0	0.479734781	1.223954205	28x21	S1
1.15587062	0.795692371	0.302698814	0.275161984	0	0.469291955	2.129747767	0	0.334554038	0.927843894	28x22	S1
0.641246982	0.534646637	0.076397082	0.068157874	0	0.44691052	1.674738686	0	0.125322542	1.702983367	28x23	S1
1.354223845	0.965911042	0.347311618	0.304503101	0	0.41870539	1.139154636	0	0.175586131	1.634028675	28x25	S1
1.479502963	0.75194122	0.102353747	0.329295623	0	0.724055116	1.856001621	0	0.312357538	1.181689098	28x26	S1
0.471905352	0.563623229	0.128757518	0.206634197	0	0.674020224	1.795840636	0	0.404963162	0.95324062	29x19	S1
0.274450469	0.782032753	0.080043721	0.054766756	0	0.240131163	1.691685091	0	0	1.212963171	29x20	S1
0.488738086	0.952196976	0.063229357	0.203334598	0	0.476744045	1.61453065	0	0.238639832	0.812863556	29x21	S1
0.74245272	0.757551925	0.056638158	0.360592872	0	0.411726408	1.818564936	0	0.21376337	1.282760767	29x22	S1
0.556424013	0.556140804	0.077004111	0.259264034	0	0.343298378	1.768229108	0	0.19375228	1.688373112	29x23	S1
0.676418222	0.912956274	0.282467893	0.139831878	0	0.379917319	0.330523469	0	0.257110227	1.151752631	2x14	S1
0.761370263	0.829242238	0	0.304639945	0	0.452140719	0.609046435	0	0	1.253795198	2x15	S1
1.000940236	1.323357477	0.252341299	0.147035014	0	0.229124534	0.78641508	0	0.48042241	1.417076324	2x16	S1
1.160553487	0.776378532	0.365751779	0.447752253	0.129896114	0.647605014	2.104773382	0	0.479777608	1.956613419	2x17	S1
0.944408364	1.548921163	0.893990621	0.473215798	0.426761062	1.080199799	0.890990082	0	0.330307084	1.014288584	2x18	S1
0.491678066	0.620469956	0	0.056476782	0	0.318427681	1.646119073	0	0	0.699819644	30x20	S1
0.635461308	0.710804649	0.172063759	0.192867748	0	0.427672162	0.985942722	0	0.138160485	0.531433516	30x21	S1
1.102962477	0.831203486	0.120116189	0.30089206	0	0.436687157	2.0252696	0	0.261674418	1.356770619	30x22	S1
0.224501085	0.471597642	0	0.165792761	0	0	0.83105023	0	0.136915445	1.007338902	3x13	S1
0.984883054	0.880240002	0.171146141	0.335089077	0	0.371067065	0.707410273	0	0.382763301	1.238020931	3x14	S1
0.207839962	0.527643509	0	0	0	0.899295257	0.678530594	0	0.2204135	0	3x15	S1
0.455546421	0.268186677	0.1856677	0.063517897	0.329138195	0.394237313	1.319698303	0	0	1.543769129	3x16	S1
1.370259906	1.006531673	0.134476784	0.306831847	0	0.5801575	1.511199374	0	0.581652796	1.569172205	3x17	S1
0.169256726	0.03997608	0.304477789	0.138047743	0.349866839	0.408672238	2.120088131	0	0.995409217	0.778428651	3x18	S1
1.072782302	0.838645704	0.368543617	0.218169913	0	0.318863719	0.478333633	0	0	0.907810325	4x10	S1
1.896065705	1.401640131	0.36749664	0.164507738	0.284149729	0.551244959	0.456003712	0	0.302481969	1.958055905	4x11	S1
0.570242474	0.341477352	0	0.080876215	0	0	0.747862526	0	0	2.136842375	4x13	S1
0.658671397	0.176999941	0.12253842	0.352446976	0	0	0.117194386	0	0.154161239	0.822777425	4x14	S1
0.620729367	0.240326049	0.108454895	0.239478137	0	0.325364685	1.091743119	0	0.136443255	0.468877369	4x15	S1
0.675405091	0.391565441	0.180722511	0.218859763	0	0.343075583	0.961882434	0	0.484911274	1.616090461	4x16	S1
0.301625685	0.164169723	0.170483944	0.038882303	0	0.170483944	1.784418854	0	0.965760154	1.153080916	4x17	S1
1.781096986	0.846859388	0.679939341	0.646008814	0.33954614	0.499021836	0.684622816	0	0.667394977	2.616537678	4x8	S1
2.440032222	0.990178903	1.039333048	0.445047482	0.353287849	0.864831318	0.637416016	0.128321022	0.512890612	1.524933964	4x9	S1
2.363288335	1.628657721	0.541472361	0.856301558	0.166854901	0.483726276	0.392253454	0	0.171949695	0.810156984	5x10	S1
1.601312583	0.897388573	0	0.390652409	0	0	0.701774413	0	0.602722387	1.227685858	5x11	S1
0.452833851	0.87416913	0	0.311771022	0.403885187	0.341749004	0.26471581	0	0.349510989	1.373405186	5x13	S1
0.745059545	1.149798317	0.230192504	0.08207168	0	0	0.835461748	0	0.120431216	1.62190935	5x14	S1
0.748875235	0.301179232	0.23302853	0.071331923	0	0.386322541	0.741336746	0	0.131158698	1.622587409	5x15	S1
0.635718722	0.697769612	0.260721855	0.135232142	0	0.521443711	1.249278267	0	0.109334972	0.978348746	5x16	S1
0.112324536	0	0.135682085	0	0	0	0.740474132	0	0	1.741236914	5x17	S1
2.297325418	1.278999721	0.960767191	0.893273838	0.560769144	0.956487933	0.67245797	0.260117785	0.872109958	3.129727505	5x8	S1
2.292966596	1.239464713	1.117974237	0.905360579	0.122928544	0.448939373	0.581174031	0.079541999	0.614129663	2.16581259	5x9	S1
2.390320116	1.382157921	0.551339197	0.635287979	0.292118531	0.610080776	1.018189034	0	0.46655241	1.351056474	6x10	S1
1.807282814	1.820894697	0.231487897	0.950963624	0.442895668	1.430092939	0.687082744	0	0.39963157	1.365692021	6x11	S1
1.250473916	0.832871627	0.185975658	0.143744391	0.32968412	1.495043859	0.773319459	0	0.264304203	1.864019705	6x13	S1
0.639484353	1.337742669	0	0.069360029	0	0.608234105	0.407649032	0	0.127532957	1.131693925	6x14	S1
0.739078443	1.052734011	0.249543186	0.284566792	0	0.933359032	1.132766004	0.190827143	0.418588571	1.762616018	6x15	S1
0.143640584	0.32452132	0.269530389	0.230519411	0	0.674005818	1.756696678	0	0.339086618	0.979852108	6x16	S1
0.270015094	0.282289336	0.182678691	0.035816908	0	0.201494962	2.024648761	0	0.750068187	0.641010344	6x31	S1
1.390805676	0.615184158	0.18595098	0.49946657	0.363511991	0.395601392	1.542646023	0	0.519445045	0.92510838	6x32	S1
0.66468763	0.489378091	0.386359536	0.288815333	0.202919615	0.724978142	1.324918046	0	0.801101569	0.747933033	6x33	S1
2.290112768	1.813956608	0.528506625	0.923603488	0.873912216	1.00657344	0.501398245	0.095570234	0.474520926	1.264655984	6x9	S1
2.234411174	1.846189879	0.476929781	0.425335793	0	0.551955574	0.376891637	0	0.079271838	1.314181521	7x10	S1
2.666476887	1.142201462	0.392862763	0.27601043	0.197449727	0.334145692	0.871709853	0.127761588	0.210188419	1.085654629	7x11	S1
0.889932885	0.732059447	0.435070442	0.313817267	0.291780186	0.493781853	0.79438979	0	0.484831175	1.777267809	7x13	S1
0.919001002	0.814959666	0.188067615	0.257355684	0	0.493455484	1.191710982	0	0.844177079	1.189828294	7x14	S1
0.568487407	0.692337961	0.166722245	0.314891171	0.310628452	0.304317865	1.033342799	0	0.66513998	1.588454175	7x31	S1
1.37813036	0.890177618	0.452786007	0.666656323	1.010384957	0.641205838	1.037078673	0	0	0.916196044	7x32	S1
1.512447467	0.930851349	0.500047906	0.391575909	0.422309844	0.195183924	0.952897515	0	0.437323247	0.711489053	7x33	S1
1.300908966	0.938576439	0.568048154	0.445254302	0.376942276	0.248124399	0.880247652	0	0.208104335	1.493747432	8x10	S1
1.176226834	0.474235096	0.491170002	0.160053041	0.685919816	0.537815306	1.132341589	0	0.549167927	1.293673076	8x11	S1
0.529951248	0.516970606	0.071580545	0.113599149	0.638381006	0.429483273	1.522712082	0	0.417751709	1.010393008	8x13	S1
0.943685468	0.180747087	0.100726839	0.325769487	0.35712243	0.721312143	0.859401751	0	0.126720862	1.673321109	8x14	S1
0.232249146	0.488954156	0	0	0	0	0.497482383	0	0	0.219973247	8x31	S1
1.608636888	1.585602363	0.209934315	0.525302273	1.316827841	0.419868629	0.295642737	0	0.088036971	1.162516988	8x32	S1
1.534975723	0.859816317	0.232185915	0.158864047	0.247541434	0.209458137	1.062072116	0	0	1.099524754	8x33	S1
0.528358986	0	0.190868348	0.277754398	0	0.717877284	0.815124793	0	0	1.992321596	9x10	S1
1.167236672	0.776716574	0.272855629	0.35317889	0.210540467	0.462267634	1.475376327	0	0.326164876	1.108519225	9x11	S1
0.323330399	0.290501939	0.36119282	0.155100536	0	0.420923056	1.829606906	0.149359648	0.468564785	0.683423296	9x13	S1
0.258280065	0.131980169	0	0	0	0.548225317	1.178211873	0	0.229900939	0.999191574	9x16	S1
0.373929776	0.134371527	0.256315466	0.159798468	0.32982102	0.279079325	1.968119581	0	0.558226396	0.943295616	9x17	S1
0.704582663	0.879963337	0.27725797	0.134368625	0	0.639979328	1.751441706	0	0.082354964	0.677779583	9x18	S1
0.482585808	0.42466924	0.232286257	0.379071989	0.176137822	0.512090957	2.124122783	0	0.551501142	0.883287972	9x26	S1
0.455865529	0.442825321	0.076642844	0.262199203	0	0.689785596	1.553450222	0	0.192843285	1.144156258	9x27	S1
0.481260947	0.634036019	0.415594924	0.659809087	0	0.674600393	1.433136071	0	0.42415212	1.105663804	9x29	S1
0.172494923	0.158863293	0.109982279	0.092139243	1.148696318	0	0.609500855	0	0.326242988	0.158863293	9x30	S1
0.256896539	0	0	0	0	0	0.888752411	0	0.168502031	0.810178347	9x31	S1
0	0.422832877	0.146365227	0	0	0.43909568	0.364565063	0	0	2.318275252	9x32	S1
0.101120671	0.228457813	0	0.125584146	0	0	0.342686719	0	0.230912785	0.456915626	9x33	S1
1.057303454	0.802526344	0.160302403	0.562482079	0.244699344	0.622388296	1.891930872	0.184566721	0.635057511	0.475372315	21x2	S2
0.949888519	0.562242204	0.208512155	0.340874289	0	0	1.097256209	0	0.107200879	0.58164801	23x2	S2
1.172610297	0.961863447	0.245964279	0.820098358	0.707625163	0.737892838	0.850501931	0	0.0836976	0.757554238	27x2	S2
1.047946982	0.804116181	0.184189232	0.277059754	0.397033667	0	1.431919656	0	0.402409362	0.300271107	22x2	S2
0.943098095	0.576537429	0.16870667	0.510370224	0.299070915	0.577219042	0.554804566	0	0.242059598	0.121843706	24x2	S2
0.784891532	0.517413263	0.077624216	0.610823169	0.27521313	0.232872649	1.046996019	0.178079084	0.097656272	0.145779248	25x2	S2
0.792444204	0.567084314	0.138064251	0.553103047	0.283033943	0.622766397	1.447957885	0	0.190735502	0.451774189	26x2	S2
1.127882921	0.6468564	0.197898459	0.646579514	0.500472505	0.45038852	1.356951812	0.102239839	0.273670023	0.543346257	20x2	S2
1.161947586	0.72700907	0.250813953	0.400422276	0.59283298	0	0.931825889	0.191798905	0.529636964	0.7794234	28x2	S2
1.139606661	0.305882893	0.317647619	0.574721285	0	0	0.709236233	0	0.266414132	0.550939808	29x2	S2
0.880692163	0.815006355	0.284092747	0.4047215	0.407078264	0.650415577	1.823097342	0	0.801014561	0.419997997	21x3	S2
1.291128438	1.062060831	0.530741864	0.638044665	0	0.483247762	1.568205066	0	0.41162775	0.281796368	22x3	S2
1.367780805	0.916058159	0.371741218	0.462917418	0	0	0.949888136	0	0.306370511	0.55756348	25x3	S2
1.342007744	0.709014868	0.089590356	0.471748212	0.490422105	0	0.774663896	0	0.112710448	0.588026476	31x3	S2
1.015755032	0.778202305	0.203618087	0.457617612	0.138658798	0.561981102	1.818387572	0.214647475	0.652631054	0.30321391	19x3	S2
1.521779216	0.642046202	0.308493146	0.538341424	0	0.612001702	1.290214952	0	0.085548625	0.766280459	23x3	S2
1.839278793	1.233075089	0.131797081	0.432488112	0	0.395391243	0.789342814	0.151179005	0.256980952	0.41308435	24x3	S2
1.1698138	0.641929265	0.151998837	0.676952586	0	0.227998256	1.090807435	0	0.249576396	0.692160029	26x3	S2
0.59554324	0.831216291	0.199040968	0.400439767	0	0.298561452	0.769742656	0	0.174176503	0.963284949	28x3	S2
1.332205282	0.882412881	0.22031812	0.180562084	0	0.395847646	0.864321188	0	0.277174409	0.851796194	29x3	S2
1.642554058	0.945048141	0.411788654	0.757749294	0.518786734	0.288452939	0.758749425	0	0.092042808	0.648336487	30x3	S2
1.01385978	0.381308836	0.333135418	0.301806209	0.282105847	0.173998787	1.376117323	0	0.531347387	0.648749991	18x3	S2
1.35312619	0.790083406	0.322464915	0.639791093	0	0.224515904	0.979484642	0	0.094151831	0.324300751	27x3	S2
1.117109091	0.898727078	0.188669916	0.476973393	0.189247349	0.713966332	2.144437357	0.138982812	0.79272422	0.415860842	20x4	S2
1.31867037	0.770817866	0.173571642	0.484549997	0	0.587016362	1.895734653	0	0.404531134	0.465887163	21x4	S2
1.800031152	1.136078935	0.192672671	0.599880644	0	0.621188422	2.012894733	0	0.538258413	0.412575068	18x4	S2
1.260208269	0.687912367	0.347141091	0.303030554	0	0.581064953	1.32737631	0	0.173306502	0.534605071	22x4	S2
0.811625051	0.55690555	0.192987927	0.422665269	0.342114961	0.57896378	0.773309553	0	0.121395631	0.731933196	25x4	S2
2.104991542	0.817396197	0.335030014	0.292260052	0	0.233782801	0.354528211	0	0	0.56445865	31x4	S2
2.137551411	1.788810489	0.346971346	0.787671543	0.192551854	0.552128563	0.471604812	0	0.136649703	0.472527315	32x4	S2
1.407911621	1.229086364	0.120818015	1.007635724	0	0.503243522	1.300153349	0	0.168512253	0.760651296	17x4	S2
1.340104168	0.808537372	0.186249555	0.422557842	0	0.314671214	1.157943195	0	0.172933361	0.850271021	23x4	S2
0.964218277	0.604026207	0.177947178	0.381635186	0	0.338719669	0.855156915	0	0.111934515	0.312421552	27x4	S2
1.357725377	0.846993799	0.184393434	0.522797153	0.261096627	0	0.991552612	0	0	0.618721362	28x4	S2
2.295244714	1.208305884	0.462645462	0.43186489	0	0.328275027	0.629670861	0	0.06883186	0.475618171	30x4	S2
1.701461616	0.980618822	0.261367076	0.959807235	0.173641095	0.500254796	2.061743715	0	0.546034785	0.474570527	19x4	S2
0.766205788	0.331880882	0	0.2358101	0	0	0.782565461	0	0.175732545	0.590730045	24x4	S2
0.583421608	0.30913022	0	0.532537502	0.271892949	0.472261694	0.611925999	0	0	0.620494616	26x4	S2
1.669651343	0.859474827	0.294302694	0.504956225	0.427365245	0.533462646	0.781809062	0.138265226	0.103278926	0.779187684	29x4	S2
1.273555438	0.997744632	0.159835731	0.376207599	0	0	0.915934716	0	0.502709153	1.079519326	22x5	S2
1.99436675	1.269708895	0.069022265	0.433867008	0.65012264	0.414133588	1.144004795	0	0.289013264	0.099698827	20x5	S2
1.67380857	1.101417222	0.075977488	0.285467402	0	0	0.866215375	0	0.596081232	0.710507616	21x5	S2
2.49115352	0.911220162	0.586312144	0.796329942	0	1.022192998	0.354755784	0.114184984	0.308911356	0.55797565	31x5	S2
2.31732415	1.116992396	0.536816093	0.671680351	0.194773786	0.714436799	0.31573148	0	0	0.54024036	32x5	S2
1.918162867	1.326126222	0.241836686	0.640263988	0	0.783288344	1.525007865	0	0.282572849	0.380066163	16x5	S2
1.459419965	1.367841224	0.294759004	0.521389292	0.17107055	0.55574005	1.2860511	0	0.31012339	0.458432565	17x5	S2
1.958870224	1.125910644	0.145670585	0.553761769	0.344312292	0.520145666	1.133009399	0	0.208795632	0.508771889	18x5	S2
1.027098713	0.781542308	0.191707734	0.371007836	0	0	0.721025577	0	0.120590349	0.692277927	24x5	S2
1.002315208	0.769064636	0.115720912	0.518206769	0.410283233	0.421628746	0.847910093	0	0.115321061	1.093992067	25x5	S2
0.86801238	0.624558337	0.134553841	0.436416094	0	0.459176549	0.858636039	0	0.530889114	0.276789204	26x5	S2
0.76411018	0.736152069	0	0.53162128	0	0	0.583452651	0	0	0.624232391	27x5	S2
1.26782805	0.76110427	0.194537738	0.325255023	0	0	0.367370846	0	0.107427981	0.425067513	28x5	S2
1.857897813	0.998600234	0.179941998	0.240429978	0	0.189318819	0.756912363	0	0.238175288	0.325267387	29x5	S2
1.828848601	0.973826874	0.281068063	0.11097424	0.370898314	0	0.661368544	0	0.204049409	1.052080333	30x5	S2
1.887999483	1.07812256	0.218362901	0.300579225	0.231668446	0.392054293	1.001965611	0	0.246614797	0.90168783	19x5	S2
1.537537472	0.519544343	0	0.128805744	0	0	0.641555778	0	0	0.513613397	23x5	S2
1.189327014	0.82011882	0	0.292780144	0.357646551	0	0.690945343	0	0.253813682	0.437123563	15x5	S2
2.242788922	1.335191714	0.062274095	0.436157884	0	0.186822284	0.624723941	0	0.235034486	0.886965403	18x6	S2
2.100333283	1.434852324	0.06389595	0.780781135	0.226540188	0.641656445	0.62874547	0.146584827	0.377393014	1.045227437	20x6	S2
2.239521676	1.171539213	0.113971293	0.378864648	0.239187174	0.472361954	0.666278381	0	0.084872868	0.787537442	22x6	S2
1.442544018	1.105285139	0.064580206	0.834247399	0.228966185	0	0.336800031	0.14815459	0.081246066	0.685136331	23x6	S2
2.273195723	1.158619784	0.45273831	0.650846225	0	0.749364509	0.351551907	0	0.37262385	0.69620915	31x6	S2
1.220928945	1.078837373	0.212652999	0.817390442	0	0.546492917	1.509849926	0	0.310638725	0.821502977	15x6	S2
0.927073718	0.939255673	0.356501969	0.475133239	0.343799478	0.595149632	1.715450404	0.100841045	0.882811005	0.412497555	16x6	S2
1.53075209	1.11918025	0.401244813	0.470104578	0.651501775	0.418364565	1.355551823	0.183173712	0.768605118	0.536452833	17x6	S2
1.57638836	0.599625214	0.079817568	0.359746201	0	0.478905408	0.620596887	0	0.10041565	0.461168171	24x6	S2
1.397966421	0.303119502	0	0.20712711	0	0.394359188	0.761372724	0	0	0.930264491	25x6	S2
1.119815551	0.977256495	0	0.404239435	0	0.271403632	0.713474184	0.319486843	0.113814426	0.522703291	26x6	S2
1.080727867	0.58236413	0.08533118	0.058384491	0	0	0.484711977	0.283162917	0.107352129	0.720514949	29x6	S2
2.678382007	1.597935432	0.585891739	0.658458383	0.201284337	0.449592767	0.587791728	0	0.107135212	0.488999557	32x6	S2
2.266930859	1.024594532	0.282774739	0.167598836	0	0	0.532387316	0	0.102721867	0.387833969	21x6	S2
0.790802868	0.307899309	0.21316106	0.218770562	0	0	0.770063672	0	0.268170366	0.51851568	28x6	S2
1.031455721	0.560780466	0.088973589	0.292632229	0	0	0.567427506	0	0	0.826491179	30x6	S2
1.006651448	1.023123469	0.099284522	0.067931515	0.352008761	0.741841827	0.394159751	0	0	0.500594079	27x6	S2
2.376354321	1.212369284	0.618764671	0.778460113	0.573744146	0.123785894	0.609126003	0	0.155730641	0.521730434	31x7	S2
2.760776939	1.105504269	0.494012732	0.518969275	0.468012638	0.46538303	0.58476484	0.197172417	0.237346611	0.396654668	32x7	S2
0.656894334	0.663532249	0.147881772	0.176062328	0	0.20365604	1.532593531	0.061050838	0.606952996	0.374719283	15x7	S2
1.863938479	1.393680069	0	0.242896078	0.311959952	0.196879516	0.505022633	0	0.082562378	0.633364956	18x7	S2
2.165836751	0.866310972	0.115298778	0.265760542	0.243332801	0.411793971	0.48743713	0	0	0.52836398	21x7	S2
1.503558478	1.054717057	0.208097897	0.494115458	0.245933879	0	0.703337762	0	0.261800581	0.568522769	23x7	S2
1.436537487	0.839491834	0.208984716	1.161826094	0.493963873	0.528023388	0.538340674	0.319623683	0.262916255	0.535921646	25x7	S2
1.585907322	0.663252059	0.085512417	0.30880008	0	0	0.332124199	0.196175544	0.352633421	0.24703587	26x7	S2
1.644999667	1.027434617	0.114919535	0.399478271	0	0.27269417	0.577235309	0	0.228711239	0.843343018	27x7	S2
1.213935163	0.519134379	0.236339713	0.270195175	0.350025568	0	0.605563821	0	0.124202621	0.462960812	28x7	S2
1.361085604	0.483534996	0	0.261641408	0.591011512	0.431406853	0.470319057	0	0.25015212	0.585422141	29x7	S2
2.495582443	1.088261206	0.231823957	0.482252868	0	0.863036429	1.311459862	0	0.585951607	0.587947853	16x7	S2
2.466716204	1.392829001	0.205095213	0.654584433	0	0.16287144	0.636740195	0.124548749	0.20490278	0.916131778	17x7	S2
2.473102946	1.277795653	0.186545474	0.41305008	0	0.373090948	0.362086838	0	0	0.454719103	19x7	S2
1.607576505	1.019058342	0.292029934	0.049721868	0	0.504878318	0.574571115	0	0.182848158	0.979815737	30x7	S2
1.622867097	0.646599191	0.274930594	0.536768956	0	0.918294304	0.510699136	0	0.095364613	0.745623226	22x7	S2
2.29006502	1.425827067	0.843861992	0.671860651	0.168373867	0	0.447228933	0	0.119491131	0.419849521	32x8	S2
1.971206088	0.939890953	0.218304281	0.715632736	0	0.218304281	0.506090267	0	0	0.731973187	15x8	S2
1.837488477	1.495141014	0.254297545	1.106437557	0.225400097	0	0.27876125	0	0.267828436	0.718812127	17x8	S2
2.685921178	1.090280763	0.118368058	0.283460349	0.783404834	0.242664463	1.143951357	0	0.101762517	0.576035908	20x8	S2
1.760011136	1.172313246	0	0.481542892	0	0	0.621518819	0	0.21057507	0.572582482	21x8	S2
1.659989677	1.409706327	0.349773845	0.901939111	0	0	0.622894003	0	0.257268306	0.741964391	22x8	S2
2.528166589	1.14040406	0.072728984	0.463564397	0	0	0.463524808	0.333697691	0.303373819	0.31515893	18x8	S2
1.52793363	0.981794462	0.193989601	0.51113537	0	0.447619959	1.544085055	0.057235691	0.544304913	0.208132628	19x8	S2
2.207133737	0.469933203	0.290134803	0.424859796	0.27125752	0.460138386	0.293054999	0	0	0.221024646	24x8	S2
1.709361084	0.55119972	0.190452774	0.195464689	0	0.358290659	0.303056486	0	0	0.137549226	25x8	S2
1.542255412	0.811763727	0.180509997	0.465105696	0.319994995	0.812294986	0.348525649	0.207055585	0	0.907024544	27x8	S2
1.189672515	0.6964944	0.438829337	0.145168712	0	0.354486545	0.717279301	0	0.236534935	0.67894287	28x8	S2
2.528374002	1.156145959	0.617109689	0.508819958	0.288175	0.422450238	0.717447423	0.136584006	0.149801813	0.289399303	31x8	S2
1.431384726	1.453561932	0.381006649	0.485850399	0.283523416	0.31024833	0.720730958	0	0.201210166	0.449647026	16x8	S2
2.017532979	1.144499984	0.596779733	0.395099539	0.245811324	0.580060604	0.28313423	0	0.087223373	0.668577332	23x8	S2
1.704184042	1.962642546	0.086310526	0.552623949	0	0.192280993	0.224083422	0.252611663	0.189218176	0.926859176	26x8	S2
1.388985578	1.166733052	0.144942658	0.181116261	0	0.264708381	0.830822867	0	0	0.7765499	29x8	S2
1.771725418	1.442713521	0.466469963	0.151981992	0.315572162	0.466702589	0.832737999	0.152696463	0.25121031	0.481841527	30x8	S2
2.466225424	1.1965909	0.547329976	0.303621351	0.433948469	0.179180245	0.960096722	0	0.051327238	0.793450605	31x9	S2
1.609578244	0.734574102	0.147568639	0.8149154	0	0	0.444485598	0	0.214629848	0.319732051	22x9	S2
1.580716519	0.994290816	0.219801581	0.135078654	0.233317674	0.394845295	1.127446182	0	0.193734428	0.572252124	26x9	S2
1.724825509	1.231896715	0.500086664	0.179799108	0	0	0.791713522	0	0.090456276	0.364913625	27x9	S2
1.219573373	1.106221869	0.240068225	0.362348314	0.256618026	0.418757686	0.700365244	0	0.091058009	0.418192338	29x9	S2
2.67497068	1.412475873	0.505338526	0.382590606	0.751309043	0.447487621	0.692161014	0	0.140718809	0.477574145	32x9	S2
2.515718919	1.038503952	0.222175675	0.379773492	0.236040686	0.267073557	0.557336294	0	0.083756372	0.545676115	19x9	S2
2.303844569	1.156286427	0.056449834	0.977363324	0	0.40285124	0.510081414	0	0.127250017	0.713770654	20x9	S2
1.981400062	0.683090354	0	0.280522988	0.290723824	0.245997082	0.476645858	0	0	0.38937246	23x9	S2
1.594695587	0.840592077	0.198732722	0.583634902	0.419184072	0	0.730780876	0.184679491	0	0.895091094	24x9	S2
1.622293528	1.313089379	0.092000205	0.410623005	0	0	0.563023925	0	0	0.398667553	17x9	S2
2.346529361	0.985370412	0.068885996	0.628855671	0.488464335	0.206657988	0.149252991	0	0.086663027	0.628378055	18x9	S2
2.167783457	0.356502318	0.164539531	0.267207623	0	0.662183037	0.31411816	0	0.103500673	0.682939088	21x9	S2
0.942751567	0.727579933	0.310775635	0.059990304	0	0	0.488133924	0	0.110304753	0.667710763	28x9	S2
1.571348576	0.860033431	0.200890928	0.476480933	0	0	0.663910843	0	0.263445502	0.368128329	30x9	S2
1.767990615	1.274622499	0.145340844	0.280017241	0	0.547050533	0.688341887	0	0.091424079	0.43466866	22x10	S2
1.771190834	0.865535995	0.481061294	0.162632156	0	0.705711835	0.875403765	0	0	0.580110445	25x10	S2
2.391836724	1.008836389	0.258726072	0.31782773	0.650072198	0.648953804	0.230409717	0	0.162747045	0.531489618	18x10	S2
2.377125804	1.02017351	0.07324173	0.573689318	0.341201712	0.21972519	0.254965622	0.168025145	0.092142822	0.886726981	20x10	S2
1.982514559	1.135894983	0.663420396	0.174033431	0.18010576	0.428585714	0.911456985	0.280410029	0.191725486	0.323307304	24x10	S2
2.426077974	1.167532743	0.297681902	0.152757818	0.263854413	0	0.322488727	0	0.09362576	0.496662224	19x10	S2
1.5758408	0.501749978	0	0.313511242	0.308013435	0.260626752	0.278567289	0	0	0.876953072	21x10	S2
1.226631481	0.784228832	0.240187026	0.254882881	0.387877252	0.217254195	0.736936428	0	0.182213196	0.417876805	23x10	S2
1.382558913	0.489976595	0.459171783	0.238286676	0	0	0.445325911	0	0.109535004	0.432492678	26x10	S2
1.534465273	1.150670407	0.399993933	0.46057537	0	0.353310813	0.521185969	0	0	0.681607103	28x10	S2
1.998727107	1.536434784	0.317264191	0.343234919	0	0.641524823	0.840639089	0	0.315907701	0.276510761	29x10	S2
1.881609494	1.323093604	0.442500879	0.419684672	0	0.180298015	0.41040572	0	0.15121769	0.434050778	30x10	S2
1.69788729	0.880698476	0	0.346757199	0	0	0.249667728	0	0.101340371	0.821955847	16x10	S2
2.318299224	0.741002956	0.143461904	0.551572553	0.254318831	0.215192857	0.207222751	0.164559243	0	0.764644071	17x10	S2
1.853302627	1.087508778	0.306746108	0.170540883	0.319494685	0.202728271	0.94756349	0	0.255045245	0.723490199	27x10	S2
2.238429794	0.941213758	0.148799458	0.700294612	0	0	0.124134515	0	0	0.752263926	19x11	S2
1.549261474	0.670967208	0.303711282	0.466131287	0	0.438854354	0.659671368	0	0.382653635	0.667104572	21x11	S2
1.158723224	0.472658728	0.164516024	0.136215145	0	0.626674256	1.489481944	0.251612743	0.32926075	0.555796786	22x11	S2
0.734379165	0.576217838	0.207207049	0.239419496	0	0.310810574	0.466642777	0	0	0.598598142	16x11	S2
2.285133852	0.725052242	0.31225156	0.070978667	0	0	0.330309248	0	0.201973776	0.819449585	17x11	S2
2.923293021	1.139915546	0.064580206	0.485472423	0.228966185	0.387481236	0.219854384	0	0.235873155	0.676106098	18x11	S2
1.686305003	1.097349531	0.189195694	0.4854854	0	0	0.343402365	0.189932407	0	0.580673866	20x11	S2
1.704522173	0.830537204	0.270010888	0.341633197	0	0.769297208	0.879106179	0	0.487384771	0.271308871	23x11	S2
1.142142343	0.828936441	0.338856442	0.086250843	0	0.374806426	1.077935113	0	0.251022213	0.379797694	25x11	S2
1.916388686	0.91548994	0.399860065	0.231810675	0	0.343402425	0.775928859	0	0.072003734	0.330683816	26x11	S2
2.568403063	1.116243564	0.599438936	0.529508792	0	0.251843704	0.482571437	0.096293181	0.235325318	0.512704488	28x11	S2
1.720021428	0.721987045	0.739152201	0.248771064	0.1712504	0.673505225	1.06158239	0.110809082	0.390080094	0.356388345	24x11	S2
1.412788419	0.752621471	0.282943352	0.294260602	0.317567121	0.327728458	0.682865511	0	0.137434515	0.523979376	27x11	S2
2.062844522	2.097006147	0.44679256	0.542384389	0.104929137	0.66041107	0.624838726	0	0.132115254	0.420121458	30x11	S2
2.128238557	1.511801406	0.340432421	0.543460452	0	0.475557866	0.796588122	0.116492338	0.331280371	0.412003219	29x11	S2
1.124119728	0.674942029	0.169824931	0.348588016	0	0.254737396	0.318637196	0	0.261543793	0.367954017	20x12	S2
0.865198789	0.772263716	0.08945223	0.277597749	0	0	0.676321853	0	0.142674157	0.38762633	21x12	S2
1.480758832	1.008525254	0.229623233	0.188809628	0.489188581	0.481905299	0.751067423	0	0.086791522	0.929575157	22x12	S2
1.773772568	0.8423926	0.521071554	0.191914667	0.274556767	0.513015301	0.786095959	0	0.184915556	0.628910472	24x12	S2
1.649698535	0.845177026	0.399188836	0.238153072	0.385444414	0.307080385	0.964874707	0	0.342447204	0.669489362	25x12	S2
2.552940731	1.197170302	0.218837361	0.496391684	0.322457178	0.272848381	0.649824961	0	0.221359885	0.368109023	31x12	S2
1.502236931	0.715500768	0.307324315	0.193384567	0.30589983	0.330240313	0.515961378	0	0	0.249251714	17x12	S2
1.90479491	1.218944261	0.217066648	0.466793644	0	0.268047115	0.221300218	0	0.224813709	1.122494379	19x12	S2
1.247067538	0.701238368	0.141353541	0.514774012	0.501162553	0.424060622	0.652115215	0	0.26674781	0.563595269	23x12	S2
1.593332221	1.02596709	0.673415946	0.389363654	0.4472038	0.740745343	0.813445486	0	0.198608221	0.440398835	26x12	S2
2.225195438	1.105847105	0.574520989	0.513351289	0.145269712	0.683075947	0.656174922	0	0.321144295	0.232333534	27x12	S2
2.821516271	1.625287128	0.410977494	0.479622713	0.592000667	0.794323345	0.461019534	0.302801981	0.236798904	0.409943674	29x12	S2
1.853640099	1.671163222	0.233453563	1.05646986	0.12550031	0.460929941	0.655412456	0	0.155931025	0.204519024	30x12	S2
1.728480841	0.771267047	0.365407251	0.184214456	0.290342302	0.245674255	0.513704713	0	0.103024688	1.09862281	18x12	S2
2.926706716	1.280161795	0.359336521	0.291100111	0.579282799	0.511956903	0.47060754	0.09380265	0.154320489	0.381492416	28x12	S2
2.003030529	0.703397316	0.399436252	0.223683061	0.351426766	0	0.483574389	0	0	0.329045927	22x13	S2
1.653297371	0.920305733	0.206980299	0.937592674	0	0.509677069	0.159123181	0	0.092394105	0.809046503	18x13	S2
1.25932357	1.368365972	0.448812618	0.362074706	0.786875242	0	0.468491136	0	0.130645059	0.715852813	20x13	S2
1.079140626	0.816182717	0.175682404	0.060101875	0.311436988	0.713495912	0.471726228	0	0.110509899	0.380645208	26x13	S2
0.941000031	0.92165261	0.338219038	0.107711559	0	0.23613688	0.803941855	0	0.099025143	0.48853861	27x13	S2
2.482422788	1.137589871	0.182923004	0.24791294	0	0.933946006	0.574096796	0	0.306838587	0.207781211	28x13	S2
0.968508643	0.576583417	0.566203236	0.070776665	0	0.383812173	0.102950066	0	0	0.817849119	17x13	S2
1.070374839	1.801597022	0.220666654	0.40303565	0	0.294526052	0.230274781	0	0	0.567235359	19x13	S2
1.339355242	0.44831712	0	0.179704419	0	0.711637124	0.432643746	0	0	0.126458665	21x13	S2
1.484682847	0.882662292	0.07704959	0.295422947	0	0.300934843	0.521663326	0	0.263881943	0.333881558	23x13	S2
1.879031429	0.70469226	0.092414258	0.316154041	0	0	0.694606437	0	0.116263099	0.568742684	24x13	S2
0.976536629	0.895108191	0.475839137	0.081393537	0	0.356879353	0.293966933	0	0	0.1718308	25x13	S2
1.331401149	1.502075714	0.30449487	0.383654655	0	0.352758576	0.0674948	0	0.117571588	0.786499081	20x14	S2
1.275317093	0.55119517	0.211880291	0.072485363	0	0.809066666	0.306049309	0	0	0	22x14	S2
1.241957807	0.668118357	0	0.141480264	0	0	0.426823377	0	0.130070566	0.587818879	26x14	S2
1.035562134	0.987539893	0.263621757	0.479734855	0.39621909	0	0.126928994	0	0	0.991983753	18x14	S2
0.864757611	1.314655292	0.096580289	0.46256875	0	0.652251115	0.394290088	0	0	1.137664121	19x14	S2
1.117827689	0.793139422	0.225764559	0.272606554	0	0.396577515	0.844963827	0	0.117719681	0.710662359	21x14	S2
1.401264648	0.717127427	0.210737136	0.072094283	0	0	0.492257895	0	0.132560456	0.60879617	25x14	S2
0.978047204	0.562637674	0.09776908	0.066894634	0	0.293307241	0.445694172	0	0.368999432	0.197327729	27x14	S2
1.074560051	0.705568513	0.288303714	0.334216664	0	0.264410757	0.516142545	0.202196461	0	0.706784805	24x14	S2
1.307399372	0.403563614	0.102703119	0.378086059	0.364129239	0.308109356	0.296697899	0	0.129207149	0.593395798	20x15	S2
1.21933321	1.40997435	0.473879279	0.736479092	0	0	0.536809154	0	0.101502167	0.349618575	21x15	S2
1.025055011	0.480472494	0.332634804	0.324574365	0	0.270236122	1.062831701	0	0.370148376	0.685212549	22x15	S2
1.195764935	1.272026206	0.661753525	0.243343486	0.246610732	0.669215181	0.539241918	0	0.291086949	0.535153019	23x15	S2
0.831232858	0.864472675	0.425008516	0.11631812	0	0.51001022	0.561359363	0	0.106937627	0.368340714	24x15	S2
1.496753919	0.693264799	0.211111107	0.13461367	0	0.259399318	0.770820406	0	0	0.60403283	25x15	S2
1.322673905	0.492773548	0.337723353	0	0	0	0.394313046	0	0.273082544	0.417767442	26x15	S2
0.67821972	0.895320199	0.127120288	0	0	0.307952755	0.296547097	0	0	0.296547097	19x15	S2
1.022269072	0.277661147	0.445024922	0.115311357	0	0.252797974	0.50481074	0.193316098	0.212024107	0.155943604	22x16	S2
0.603573997	0.885940308	0.311295071	0.24652407	0.367894174	0	0.420656035	0	0.261086188	0.299765623	19x16	S2
0.761513599	0.599498256	0.201355425	0.068884751	0	0.302033137	0.881442577	0	0	0.798487943	23x16	S2
1.01522262	0.485810084	0.505612781	0	0.358525427	0	0.400866917	0	0	0.711143611	26x16	S2
0.808801406	0.637214372	0.318704161	0.352343837	0	0	0.566808632	0	0	0.481361352	20x16	S2
0.416060288	0.583196452	0.370363582	0.157620975	0	0.345553676	0.636371725	0	0	0.166377696	21x16	S2
1.570154197	1.065201035	0.756853339	0.108578448	0.36431461	0.238037366	0.601470148	0	0.099822121	0.377645638	24x16	S2
1.353881943	0.697205802	0	0.139831878	0.362291683	0	0.460462365	0	0.287875279	0.661046938	25x16	S2
1.016970194	0.866645358	0.331321128	0.069986413	0.362656866	0	0.22162364	0	0.257369389	1.188134508	20x17	S2
2.086470074	0.982870525	0.209616819	0.39850335	0.248229693	0.278271427	0.362766773	0	0.204775973	1.016267553	21x17	S2
1.050487689	0.906997422	0.222146853	0.18845989	0.325521629	0.275441378	0.571319636	0	0.115507675	0	24x17	S2
1.804117372	0.869441959	0.153510506	0.183143855	0.272132261	0.299992928	0.720773831	0	0.09656306	0.443474796	25x17	S2
1.1184727	0.540776321	0.349256037	0	0.470985348	0	0.547046539	0	0.481253234	0.156299011	23x17	S2
1.327596041	0.736230332	0.102807771	0.140684318	0	0	0.657574108	0	0	0.297000227	25x18	S2
1.844943381	1.377449568	0.283937591	0.286444554	0	0.307328841	0.228371567	0	0.099452134	0.99418482	21x18	S2
1.477521941	0.827827679	0	0.077644116	0	0	0.081957678	0	0	0.163915357	22x18	S2
1.673803383	1.210816158	0.455582592	0.208480252	0.622419354	0.22852643	0.425232478	0	0.095833664	0.617187754	23x18	S2
1.426455207	0.622145223	0.303310861	0.063676122	0.466783551	0.558390611	0.753605352	0.213502293	0.234163805	0.438115688	24x18	S2
1.110019052	0.966691249	0.122163281	0.267830089	0	0	0.264687108	0	0.153689289	0.91833522	22x19	S2
1.522776875	1.329420919	0.50523367	0.175519872	0	0.233221579	0.436934259	0	0	0.98616039	23x19	S2
1.480402273	1.828841062	0.633157844	0.267581253	0	0.68706922	0.6253366	0	0.105287535	0.538401726	24x19	S2
1.766850014	1.086778519	0.347791567	0.191118583	0.275048645	0.302624005	0.809079216	0	0	0.390308741	25x19	S2
0.885085949	0.577038584	0.247889629	0.305384744	0	0	0.483525845	0	0	1.382042996	22x20	S2
0.903924475	0.865811634	0	0.349932064	0	0	0.437542282	0	0.128684694	0.937300722	23x20	S2
1.962602004	1.364306717	1.044444959	0.46598099	0.248481187	0.450323257	0.56898392	0.230517404	0.229512076	0.917631423	24x20	S2
1.208114672	0.513872863	0.343919233	0.753262365	0.228099635	0.193007383	0.549976288	0.295187763	0.16187716	1.030567208	23x21	S2
1.896146942	1.095917041	0.348713848	0.66598052	0.605006775	0.7468807	0.715168928	0	0.241648094	1.017243163	24x21	S2
1.035751941	0.400936675	0.189793463	0.129858685	0.336452047	0.854070582	1.060879538	0.217704266	0	0	10x13	S4
1.733184937	1.201033909	0.131237968	0.494042953	0.077806212	0.588596811	1.953802091	0.100690393	0.275702525	0.063397655	10x14	S4
1.394836645	1.388510642	0.238657618	0.650767131	0.128776548	1.105593942	1.704841907	0.083326002	0.149712365	0	10x15	S4
1.181858098	0.777229526	0.216329271	0.134569179	0	0.435725649	2.21474837	0	0.230643032	0	10x16	S4
0.312358794	0.235233166	0.16285373	0	0	0	1.051140752	0	0	0	10x17	S4
0.173319538	0.195786885	0.296253515	0.092741156	0	0	1.039553677	0	0	0	10x19	S4
0.547589082	0.257977878	0	0	0	0.415642047	0.547437843	0	0	0	10x20	S4
0.387058434	0	0	0	0	0	0.455526961	0	0	0	10x21	S4
0.936630382	0.935532475	0.36876754	0	0	0	0.874922104	0	0	0	10x22	S4
0.674609236	0.568426957	0.114507222	0.078347046	0	0	0.963717805	0	0	0	10x23	S4
0.18052564	0.480745992	0.141180308	0.096597053	0	0.499236222	0.407854225	0	0	0	10x24	S4
0.73018023	0.662845485	0.13960786	0	0	0.41882358	0.641387458	0	0	0	10x25	S4
2.948699191	1.253150196	0.068801175	0.188297953	0	0.412807051	0.340915201	0	0	0	10x26	S4
2.437735839	1.315437007	0.303864566	0.210692282	0.237082055	0.572562505	1.844803286	0	0.207803851	0	11x10	S4
1.713753378	0.795990418	0.24685349	0.168899756	0	0.559126347	1.356367899	0	0.187670513	0.107736776	11x11	S4
1.322347484	0.550447675	0.100689987	0.038361871	0	0.817649678	1.587522812	0	0.070536344	0	11x13	S4
1.483805568	1.130409722	0.142734369	0.347549827	0.160175802	0.440585829	2.280527186	0	0.356675294	0.032628404	11x14	S4
1.224398348	1.528109075	0.228372552	0.590306259	0.115077448	0.486434214	1.905154911	0	0.276205756	0	11x15	S4
1.61908618	0.614345066	0.472638868	0.161491853	0.30645992	1.17761717	2.120322926	0.067684085	0.203360877	0	11x16	S4
0.722443733	0.501122995	0.115643768	0.158249367	0	0	1.180693563	0	0	0	11x17	S4
0.568658738	0.356762078	0	0.084496282	0	0	0.646686239	0	0.155364131	0	11x19	S4
0	0.248212083	0	0	0	0	0.390708003	0	0	0	11x20	S4
0.398768465	0.201655798	0	0	0	0	0.53307854	0	0	0	11x21	S4
1.159111873	1.08319165	0.10062866	0.068851188	0	0	1.101485885	0	0	0	11x22	S4
0.983277289	0.596841627	0.039711965	0.16145729	0	0.472323731	1.904613435	0	0.200612661	0.057361727	11x23	S4
1.34049333	0.782218861	0	0.069053328	0	0	0.966672322	0	0.126969022	0	11x24	S4
0.946440114	0.415455203	0.106287906	0.162264962	0	0.318863719	0.66161336	0	0	0	11x25	S4
0.95464878	0.605736235	0	0	0	0	0.529820977	0	0	0	11x26	S4
2.17512498	1.179507398	0.293131998	0.176359209	0.080626309	0.731156785	2.081756427	0.192828605	0.360217962	0	11x7	S4
1.79647085	0.925192923	0.178971467	0.202312855	0	0.728929954	1.957684342	0	0.361596485	0.139034582	11x8	S4
2.656855849	1.174934129	0.124500007	0.470329116	0.114244486	0.508990767	1.09430108	0.147845805	0.081076732	0	11x9	S4
0.252020737	0	0	0	0	0	0.133131636	0	0	0	12x10	S4
1.677273024	1.050905477	0.130265643	0.220047198	0.228048915	0.45264558	1.589296229	0	0.161841165	0	12x11	S4
1.100567717	0.362805766	0.193855883	0.132638236	0	0.363592791	0.744842002	0	0	0	12x13	S4
1.061660816	0.559021579	0.268219038	0.271312377	0	0.496572075	1.627319147	0	0.228915211	0.0774855	12x14	S4
1.20976094	0.749360964	0.178769247	0.079038863	0.136521672	0.518139109	2.198496375	0.088337553	0.243970082	0.055619941	12x15	S4
0.78199377	0.455862378	0.21039802	0.07197827	0	0.315597031	1.447348704	0	0	0.151954126	12x16	S4
0.453118808	0.17061881	0.23624143	0.080819437	0	0.428984104	1.244277962	0	0	0	12x17	S4
0.275579495	0	0	0.236927918	0	0	0.36926733	0	0	0	12x19	S4
0.296899474	0	0	0	0	0.43909568	0.670772885	0	0.184136898	0	12x20	S4
0.877183244	0.454332182	0.132151012	0.180838227	0	0.471806497	0.954423976	0	0	0	12x21	S4
1.552015564	0.962549606	0.155434454	0.106349889	0	0.767284675	1.091355325	0	0.195546571	0	12x22	S4
2.308081583	0.944716256	0.092579312	0.123989553	0	0.615397343	1.346998435	0.151915342	0.058235373	0	12x23	S4
1.487445099	0.911302103	0.308009006	0.11246818	0	0.390999182	1.114268283	0.188549595	0.20679633	0	12x24	S4
1.589577377	0.582640063	0.286929984	0.065440172	0	0.806259834	0.628928128	0	0.150796119	0	12x25	S4
2.546637303	0.934283907	0.20474384	0.202244283	0	0	0.706414353	0	0	0	12x26	S4
1.763903382	0.642000653	0.075596393	0.247186981	0	0.502070745	1.522967175	0	0.287868347	0	12x27	S4
1.091674864	0.164334756	0	0.155685558	0	0.341310646	0.940275562	0	0.143130271	0	12x7	S4
1.356414033	0.762714134	0.093065102	0.207528484	0	0.279195306	1.16301378	0	0	0	12x8	S4
2.296936145	1.223819852	0.131446951	0.51623991	0.104532372	0.505309766	1.67549571	0	0.176971289	0	12x9	S4
0.475652618	0.704463719	0.115720912	0.079177466	0.410283233	0.843257493	0.669125205	0	0	0	13x10	S4
1.477007939	0.849755858	0.11605122	0.210573297	0	0.655491545	1.959062145	0.109951181	0.406628289	0.069228522	13x11	S4
0.593181628	0	0	0	0	0.380556422	0.99916777	0	0.159588177	0	13x13	S4
0.646483438	0.326966325	0	0.085791588	0.357997297	0	1.360663914	0	0.127031299	0	13x14	S4
1.519471952	0.885716784	0.138094336	0.103238751	0.118439758	0.703256554	2.13635437	0	0.266795141	0	13x15	S4
1.149874132	0.4225815	0.105030321	0.055757222	0	0.315090964	1.165733751	0	0.102521343	0.11770969	13x16	S4
1.003364283	0.652759975	0	0	0	0	1.430489775	0	0.173280634	0.163189994	13x17	S4
0.700402588	1.104131585	0	0	0	0	0.662478951	0	0	0	13x19	S4
0.359421226	0.6090193	0.140542915	0	0	0.421628746	0.627237076	0	0	0	13x20	S4
1.187986741	0.791939125	0	0.081833567	0	0.286177523	1.029007056	0	0.120009929	0	13x21	S4
1.866026663	1.172805721	0.18612424	0.047663181	0	0	0.87387288	0.159811841	0	0	13x22	S4
1.01307369	0.465446679	0	0.050387068	0	0.290000543	1.769313306	0	0.18529438	0.1063727	13x23	S4
1.198733986	0.78033477	0.194118584	0.132817979	0	0	0.816640893	0.222665435	0	0	13x24	S4
1.73116156	0.765325861	0.165803926	0.170167187	0	0.248705889	0.584938521	0	0.104296018	0	13x25	S4
1.723960451	0.717176146	0.045224217	0.106341098	0	0.728087506	1.630742854	0.1490561	0.20103393	0.065323868	13x26	S4
2.415869248	0.967672521	0.123658078	0.141885542	0.116983003	0.999402074	1.473235451	0.075694885	0.374235519	0.14488674	13x27	S4
1.99620321	0.898059681	0.064359655	0.107439588	0	0.455051993	1.744385443	0.079953152	0.146982978	0.050340873	13x9	S4
0.419573198	0.413619431	0.246602401	0.253091938	0	0.369903601	0.70677222	0	0.18654119	0	14x10	S4
0.89589734	0.4044753	0.170843325	0.058446401	0	0.256264988	1.160866101	0	0.107465963	0.123386846	14x11	S4
0.567299722	0	0	0	0	0.519557265	0.784311663	0	0	0	14x13	S4
0.219247168	0	0.328030094	0	0	0.530040964	0.521316148	0	0.190407778	0	14x14	S4
0.525578039	0.686787595	0	0.129858685	0	0.357262331	1.363815696	0	0.149819687	0	14x15	S4
1.223679459	0.528031439	0	0.072171959	0	0	1.395777963	0	0	0	14x16	S4
0.686217721	0	0.119215582	0.081568556	0	0.357646746	0.778705466	0	0	0	14x17	S4
1.233417013	0.451037278	0.316286374	0.125702292	0	0.361705758	1.492843528	0	0.426844848	0	14x18	S4
1.049792413	0.189817965	0.131412438	0	0	0	0.91953779	0	0	0	14x19	S4
1.406572682	0.673393302	0	0	0	0	0.4075781	0	0	0.162576752	14x20	S4
1.625460437	0.931237107	0	0.1196665	0	0.617491722	1.755215053	0.11790229	0.155375857	0.148469551	14x21	S4
1.189355877	0.787105871	0	0.076533909	0	0.335571756	0.984488342	0	0.14072364	0	14x22	S4
0.884071963	0.854209229	0.125285437	0	0	0	0.408740591	0	0.157617162	0.180967853	14x23	S4
0.506463568	0.439099672	0.132026827	0	0	0.396080482	1.263961302	0	0.166098267	0	14x24	S4
0.677299092	0.418050886	0	0.090419113	0	0.396453036	0.238121685	0	0	0.190884795	14x25	S4
1.270679852	0.671451691	0.163631602	0.152422567	0	0.96746849	1.853197001	0	0.433173209	0.041596022	14x26	S4
1.521447112	0.806260778	0.09714716	0.084167086	0	0.475961631	1.738586717	0	0.276976231	0	14x27	S4
1.623807546	0.482941409	0.111930054	0.241878918	0	0.603404688	1.203150268	0	0.32536711	0	14x28	S4
0.537925623	0	0	0	0	0	0.571958001	0	0	0	14x9	S4
0.592110178	0.229591148	0	0	0	0.476843153	0.344386722	0	0	0	15x10	S4
0.509834298	0.383949286	0	0	0	0	0.622928683	0	0.167203721	0	15x11	S4
0.663754767	0.391178617	0	0.092647567	0	0	0.870095095	0	0	0	15x13	S4
0.310943378	0.629485697	0	0.099392478	0	0	0.456296406	0	0.182753912	0	15x14	S4
0.324778484	0.513573598	0	0.104298252	0	0	0.220185199	0	0	0	15x15	S4
0.805839403	0.574873237	0.257049226	0.175875786	0	0.348327861	0.973913133	0	0	0	15x16	S4
0.725768293	0.733541759	0	0	0	0	0.845329902	0	0	0	15x17	S4
0.620777134	0.379988424	0	0.359989033	0	0	0.861541456	0	0.16547883	0	15x18	S4
0.645716113	0.198012513	0	0	0	0	0.909244436	0	0	0	15x19	S4
1.427448263	0.725265292	0.058607409	0.200499031	0	0.175822227	1.312626977	0	0.248418723	0	15x20	S4
1.029036801	0.337493007	0.194824441	0	0	0.292236661	0.919425253	0	0	0	15x21	S4
0.508542264	0.642489619	0	0.166662999	0	0	0.857625267	0	0	0	15x22	S4
0.774504082	0.624378933	0	0	0	0.764343141	0.800986824	0	0	0	15x23	S4
0.842199911	0	0	0	0	0	0.710527689	0	0	0	15x24	S4
0.529969182	0	0.129747532	0	0	0.389242596	0.666790053	0	0.163230766	0	15x25	S4
2.494475227	1.011110208	0.072650929	0.065411475	0	0.217952786	0.79930795	0	0	0	15x26	S4
2.968916552	1.116052587	0.202379114	0.141346732	0.16539036	0.479805364	0.854205741	0	0.176060706	0.134762516	15x27	S4
2.081134313	0.98329365	0.156758398	0.225639075	0.137936181	0.470275194	1.996822052	0	0.283514583	0.112392444	15x28	S4
0.37595435	0	0.140701191	0.096269236	0	0.497782773	0.682729885	0	0	0	15x8	S4
0.672884339	0.240138683	0	0.096487287	0	0	0.731155491	0	0	0	15x9	S4
0.205525407	0.427788236	0	0	0	0	0.875079258	0	0	0	16x10	S4
0.550535549	0.497521014	0	0.117833924	0	0	0.552694601	0	0	0.248760507	16x11	S4
1.58118513	0.573430885	0.104076574	0.170894941	0.184499381	0.485736622	1.902643126	0.119381952	0.24875866	0.150332829	16x13	S4
2.128278302	0.963301574	0.137610547	0.224403214	0	0.457888764	2.138340643	0	0.412272397	0	16x14	S4
1.909423471	0.746255015	0.154631051	0.241503945	0	0.307121751	1.675805707	0	0.211966259	0.190990465	16x15	S4
1.238914904	0.573465185	0.13233812	0	0	0.323150146	1.196735287	0.247114817	0	0	16x16	S4
1.803444093	0.981750443	0.059347942	0.081212973	0	0	1.346714157	0	0.10199183	0	16x17	S4
0.979273414	0.728602614	0	0.062342112	0	0.345439712	0.944758082	0	0.343887137	0.131611126	16x18	S4
0.432482889	0.673241375	0	0	0	0	1.034875985	0	0	0	16x19	S4
0.943726682	0.83721954	0.112694059	0.077106461	0	0.338082177	0.925466517	0	0	0	16x20	S4
0.530241133	0.459866813	0	0.088854215	0	0	0.534197914	0	0	0	16x21	S4
0.438110774	0.190705417	0	0	0	0	0.786090417	0	0	0	16x22	S4
0.496222233	0.410679952	0	0	0	0.426475334	0.513349939	0	0	0	16x23	S4
0.365223005	0	0.13651745	0	0	0	0.978444519	0	0	0	16x24	S4
0.522521369	0	0	0.090334145	0	0	0.721887066	0	0.166098267	0	16x25	S4
0.89909685	0.169670256	0	0	0	0.35239207	1.111123531	0.269476288	0	0	16x26	S4
1.716895046	0.881316381	0.069400577	0.126023134	0	0.20820173	1.029215129	0	0.115859978	0	16x27	S4
1.203808898	0.315897062	0.170302042	0.07450587	0	0	0.962010212	0	0.107125478	0	16x28	S4
0.21620246	0.22590572	0	0	0	0.469188803	0.273318833	0	0	0	16x7	S4
0.55998516	0.237628317	0	0	0	0	0.682554351	0	0	0	16x8	S4
0.319590463	0	0	0	0	0.474489304	0.751140071	0	0	0	16x9	S4
0.539075447	0.570167855	0	0	0	0	1.027360476	0	0	0	17x10	S4
0.474962742	0.253568459	0.135544767	0	0	0.482126244	0.658696707	0	0.170524061	0.39157377	17x11	S4
1.924925728	1.290703557	0.200250463	0.717880653	0	0.250622101	1.402725065	0	0.188557232	0	17x13	S4
1.017492819	0.620474346	0.141498671	0.100985123	0	0.208775184	1.64043209	0	0.185682323	0.071063605	17x14	S4
1.001993177	0.539964699	0.108022299	0	0	0.324066896	1.049524313	0	0.166885034	0	17x15	S4
1.051877353	0.724764244	0.074167806	0.214851993	0	0.539879129	2.210165357	0.085074836	0.200856691	0.053565637	17x16	S4
1.892541236	0.834696602	0.065122589	0.168660254	0.11544459	0.44484088	1.92006408	0	0.163856837	0.141098943	17x17	S4
1.446684834	0.713487564	0.087637506	0.031136755	0	0.713961361	1.884503516	0.208799416	0.13940964	0	17x18	S4
1.400901723	1.124882932	0.089955896	0.09227378	0	0.3655428	1.600424899	0.20636941	0.226340643	0	17x19	S4
0.528386128	0.705263117	0.086920065	0.145539385	0	0.442581331	2.170371773	0	0.268532042	0.062775602	17x20	S4
0.325122592	0.611320752	0	0	0.406775305	0.344194489	0.914942397	0	0	0	17x21	S4
0.494859374	0.336790376	0.116581284	0	0	0	1.021118959	0	0.146666776	0	17x22	S4
0.74239815	0.200556944	0.138847115	0	0	0	0.319039001	0	0.349357258	0	17x23	S4
0	0.223134906	0	0.105695482	0	0	0.669404718	0	0	0	17x24	S4
0.365223005	0.591575616	0.161693889	0	0	0	0.890568434	0	0	0	17x25	S4
0.474167237	0	0	0	0	0.414750323	0.93502256	0.317162012	0	0	17x26	S4
1.626323979	0.799316842	0.204574803	0.061777626	0	0.685706553	0.443245406	0	0.227182239	0	17x28	S4
1.362808435	0.693119774	0.068682872	0.166003963	0	0.389416932	1.50406968	0	0.259222452	0	17x7	S4
0.794912162	0.217243965	0.125387706	0.171583176	0	0	0.981129389	0	0	0	17x8	S4
0.609736458	0	0	0.090762036	0	0	0.562312157	0	0	0	17x9	S4
0.805454107	0.527100247	0.079518719	0.201481345	0	0.733754658	1.562703564	0	0	0	18x10	S4
1.583636904	0.952155588	0.291789044	0.189654609	0	0.415781258	1.393700138	0.158975187	0.087179941	0.100095488	18x11	S4
1.891709227	0.822550813	0.428812163	0.18756754	0.416546095	1.077662108	1.790147096	0	0.235962533	0.253129685	18x13	S4
1.143310018	0.521797305	0.102650918	0.054221925	0	0.350618971	1.463205679	0	0	0.114468508	18x14	S4
0.872938122	0.716926492	0	0	0.396097435	0.335159368	0.944471325	0	0.140550703	0	18x15	S4
1.030558579	0.865797821	0.102133455	0	0	0.686158521	1.271930244	0	0	0.147526102	18x16	S4
1.413178714	0.703497998	0.052271972	0.071530067	0.306193995	0.468208173	1.852926188	0	0.131523026	0	18x17	S4
0.765991064	0.394180434	0	0	0	0	1.036961791	0	0	0	18x18	S4
0.740693759	0.37912118	0	0	0	0.356370934	0.982959043	0	0	0	18x19	S4
0.555026833	0.244865994	0.129631598	0.088695304	0	0	0.684662809	0	0	0.187245641	18x20	S4
0.177735095	0	0	0	0	0	0.85786937	0	0	0	18x21	S4
0.469054645	0.394791588	0	0.093503271	0	0	1.041500724	0	0.171925369	0	18x22	S4
0.091749793	0.207286569	0	0	0	0	0.780226131	0	0	0	18x23	S4
0.496642462	0.217093706	0	0	0	0.603292253	0.542734265	0	0	0	18x24	S4
0.304866934	0	0	0	0	0	0.57397787	0	0	0	18x25	S4
0.543443484	0.442780155	0	0	0	0	0.764973178	0	0	0	18x26	S4
0.979103771	0.381376517	0.124728304	0	0	0.602015355	1.368504839	0	0	0	18x28	S4
2.663931389	1.035040925	0.113797672	0.245256466	0.199477876	0.3760096	1.436538468	0	0.202328403	0.054791471	18x29	S4
1.040794432	0.282833585	0	0.066986902	0	0.293711799	1.466309758	0	0	0	18x7	S4
0.801382709	0	0.111514645	0	0	0.334543936	1.279494839	0	0	0	19x10	S4
1.582854026	0.774186355	0.143710909	0.225463326	0	0.41068556	2.154240055	0.082536716	0.241164681	0	19x11	S4
1.88949658	0.958569709	0.162925886	0.145170346	0	0.465886702	2.005181038	0.068642794	0.28183738	0.043219537	19x13	S4
1.693842751	0.98119481	0.344532982	0.270966175	0	0.293038476	1.22419904	0	0.093835256	0.107736776	19x14	S4
0.936756442	0.593814389	0.096710215	0	0	0.406497339	1.197674895	0	0.243335381	0	19x15	S4
0.82521281	0.426340005	0	0	0	0	0.733889826	0	0	0	19x17	S4
0.375355004	0.193844918	0	0.183642554	0	0	0.757204071	0	0	0	19x18	S4
0.418743929	0.227348668	0.157395232	0	0	0	0.359351215	0	0.198013356	0	19x19	S4
0.297528806	0	0	0.094592179	0	0	0.924781875	0	0	0	19x20	S4
0.102135129	0.267429713	0	0	0	0	0.595214329	0	0	0	19x21	S4
0.207315471	0.489886446	0	0.102271797	0	0.89684499	0.605369056	0	0	0	19x22	S4
0.248112066	0	0	0	0	0	0.394441685	0	0	0	19x23	S4
0.4149834	0.234388772	0	0	0	0	0.58597193	0	0	0	19x24	S4
0.517691232	0.219238181	0	0	0	1.062686612	0.485828496	0	0	0	19x25	S4
0.554192506	0	0	0	0	0	0.358131685	0	0	0	19x26	S4
0.408540516	0.230749736	0	0	0	0	0.479839461	0	0.200975576	0	19x27	S4
0.446782095	0.461890736	0	0	0	0	0.875757619	0	0	0	19x28	S4
1.996517243	0.77942355	0.22139286	0.177466158	0.081883946	0.628585715	1.940566491	0	0.192335018	0	19x29	S4
1.921199906	1.040590387	0.088686565	0.242038987	0	0.610862306	1.661011315	0	0.166733003	0	19x7	S4
1.667657469	0.564914103	0.295115221	0.117224803	0	0.32829987	1.206187591	0.196523935	0.10777119	0	20x11	S4
2.271633244	1.203130085	0.41525923	0.441806828	0.11603285	0.686481575	1.786291985	0	0.269610205	0.047272643	20x13	S4
1.5575443	0.770654664	0.331977867	0.214628322	0	0.607746262	1.753111863	0	0.147727883	0	20x14	S4
1.408766504	0.784446226	0.089280435	0.061086613	0	0.413976182	1.081599667	0	0.224641094	0	20x15	S4
1.178904245	0.870604854	0.110573571	0	0	0.663441426	1.079297297	0	0	0	20x16	S4
0.493633063	0	0	0	0.49068529	0.415195246	1.046880319	0	0	0	20x17	S4
0.36631392	0.197806108	0	0	0	0	0.541610114	0	0	0	20x18	S4
0.216465548	0	0	0	0	0	0.244525897	0	0	0	20x19	S4
0.372894558	0.21061637	0.185969455	0	0	0	0.228874263	0	0	0	20x20	S4
0.638720937	0	0	0.11102626	0	0	0.117194386	0	0	0	20x21	S4
0.394463343	0	0	0	0	0	0.686707453	0	0	0	20x22	S4
0.322122993	0	0	0	0	0	0.460721331	0	0	0	20x23	S4
0.215263747	0	0.155664859	0	0	0	0.11242462	0	0	0	20x24	S4
0.296293892	0.446269812	0	0.105695482	0	0	0.223134906	0	0	0	20x26	S4
0.30436164	0	0	0.10857345	0	0	0.591361297	0	0	0	20x27	S4
2.167169413	0.905865988	0.175365667	0.259883998	0	0.807203736	1.921654229	0.055598061	0.410455946	0	20x28	S4
1.094766768	0.352353984	0.101354492	0.30560014	0	0.594370426	2.148435551	0	0.182186015	0.102976525	20x29	S4
1.51391748	1.137396383	0.113297328	0.372702757	0	0.327476912	1.893969516	0.179071753	0.213803022	0.081825848	21x11	S4
1.141194369	0.657177332	0.183776449	0.125741781	0.411107519	0	1.033120717	0	0.115601314	0	21x13	S4
0.623313129	0	0	0.087916268	0	0.38547902	0.889507733	0	0.193183377	0	21x14	S4
1.103179833	0.681441008	0.14282462	0.048861054	0	0	1.273709616	0	0.208436039	0	21x15	S4
1.607826912	0.823160462	0.190311801	0.091682197	0.199661366	0.388856219	1.469486094	0	0.390917445	0.162687039	21x16	S4
0.179912998	0.203235053	0	0	0	0	1.164962997	0	0	0	21x17	S4
0.28827197	0	0	0	0	0	0.485778678	0	0.189081615	0	21x18	S4
0.137071616	0.47218292	0	0	0	0	0.372494215	0	0.205628046	0	21x19	S4
0.428971326	0	0	0	0	0	0.546540845	0	0	0	21x20	S4
0.475847721	0.19618436	0	0	0	0.482962443	0.878879009	0	0	0	21x21	S4
0.403823439	0.456170921	0	0	0	0	0.570213652	0	0	0	21x22	S4
0.307734571	0.219551931	0	0.103998283	0	0	0.475700248	0	0.191222649	0	21x23	S4
0.362138584	0	0	0	0	0.540922465	0.2788604	0	0	0	21x24	S4
0.328159092	0.247132156	0	0.1170626	0	0	0.247132156	0	0	0	21x26	S4
0.620726149	0.21158722	0	0.050112763	0	0.944638828	1.681120079	0	0.092142822	0	21x27	S4
0.431215582	0.441139447	0.088488602	0.144746882	0.45533219	0.601996645	2.350177192	0	0.385141714	0.035551976	21x28	S4
0.976023122	0.338550358	0.139649564	0.104672792	0.380514667	0.694823874	2.556208272	0.048297224	0.291287773	0	21x29	S4
0.547361998	0.578638414	0.088335656	0	0	0.644924288	1.10837058	0	0.381584075	0	21x9	S4
0.994417156	0.926564575	0.224473907	0.205357062	0	0	1.338932314	0	0.125864006	0	22x13	S4
2.164053686	1.205721342	0.120851977	0.199694376	0.177829563	0.5130271	1.362997555	0	0.152039584	0.072449081	22x14	S4
0.44606054	0.436369117	0	0.075073499	0	0	0.71920712	0	0.138038369	0	22x15	S4
0.45499326	0.53897301	0.124378387	0	0	0.37313516	0.794135513	0	0.156476035	0	22x16	S4
0.449387291	0.195786885	0	0	0	0	0.525815186	0	0	0	22x17	S4
0.384362627	0	0	0	0	0	0.217093706	0	0	0	22x18	S4
0.335758454	0	0	0	0	0	0.149457333	0	0	0	22x19	S4
0.290293826	0	0	0	0	0	0.546540845	0	0	0	22x20	S4
0.454809054	0.233147292	0	0	0	0	0.349720937	0	0	0	22x21	S4
0.532626639	0.200556944	0.138847115	0	0	0	0.373805819	0	0	0	22x24	S4
0.584581234	0.275121882	0.153604888	0.222807568	0	0.623690051	2.170814034	0	0.142999855	0	22x27	S4
1.224881546	0.524626205	0.080966134	0.429230641	0	0.533964451	1.67267493	0	0.176406156	0	22x28	S4
0.872057436	0.566346709	0.11205213	0.110541642	0	0.537475722	2.071195058	0	0.22696395	0.058341422	22x29	S4
2.199466976	1.191725332	0.11387235	0.298677714	0.097671582	0.753951603	2.085728087	0	0.261001848	0	22x30	S4
1.412182042	1.022430792	0.13463682	0.307170007	0	0.26950071	1.417164849	0	0.169381805	0	22x9	S4
1.366294166	0.797869161	0.11322853	0.195672247	0	0.413262375	2.079145153	0	0.363428197	0	23x10	S4
1.934054837	0.988978506	0.367259172	0.191432536	0.26916767	0.482124762	1.902885557	0	0.055023438	0	23x13	S4
1.293049955	0.490091277	0.062740532	0.14389259	0	0.295668491	1.900799888	0	0.106713423	0	23x14	S4
2.479015812	1.001797307	0.295299145	0.297500314	0.151673984	0.737723935	1.262326901	0.09814199	0.107639602	0	23x16	S4
1.269331351	0.463316803	0.080424555	0.126116949	0.418889618	0.482547329	1.095578415	0	0.101179279	0.170658733	23x17	S4
0.404066654	0.204628667	0	0.114196881	0	0	0.515423819	0	0	0	23x18	S4
0.096901816	0.437852649	0	0.103701943	0	0.530690192	0.437852649	0	0	0	23x20	S4
0.267404877	0.18929289	0	0.089665053	0	0.393146772	0.917099533	0	0	0	23x25	S4
1.159362135	0.465826411	0	0.135991906	0	0.298136101	0.591513588	0	0	0	23x26	S4
1.921970015	0.929110599	0.178380983	0.290866066	0.085500606	0.46694012	1.950818352	0	0.344016579	0	23x27	S4
0.96822343	0.495748921	0.122134236	0.117154174	0.102174605	0.779772035	2.228441407	0	0.248581395	0.20636686	23x28	S4
1.326760525	0.834900085	0.166797794	0.093539861	0	0.39422378	2.345399751	0	0.255543769	0.130371317	24x10	S4
2.310258753	1.344457718	0.2068393	0.424255228	0.2920357	0.620064028	1.704335557	0.143152612	0.273969669	0	24x11	S4
1.778053985	0.926912135	0.299161759	0.311538107	0	0.439590192	2.199302042	0.07412232	0.399148613	0.046669609	24x13	S4
1.93941594	1.043623477	0.192301959	0.253510137	0.507495685	0.247505536	1.545959717	0	0.180079114	0	24x14	S4
1.991219182	0.975276197	0.176143324	0.262260098	0	0.359166407	1.568736011	0	0.195465385	0	24x16	S4
2.295566877	1.04232866	0.355885558	0.251124907	0.272299574	0.843857536	1.400193821	0	0.09662243	0	24x17	S4
1.257897965	0.47178805	0.198095871	0	0.284329369	0.240586389	1.546052018	0	0.100891066	0	24x18	S4
0.959512329	0.554245285	0.114731496	0	0	0.806930334	1.307527584	0	0.288679249	0	24x19	S4
0.442421163	0.257759301	0	0	0	0	0.642213212	0	0	0	24x20	S4
0.703026295	0.583088717	0.15124295	0.1727179	0	0.378650781	0.502908587	0	0	0	24x26	S4
1.355426986	0.708100136	0	0.144069087	0	0.426599377	0.995173884	0.213858151	0	0.134651429	24x28	S4
1.35409776	0.908920152	0.217545732	0.270937802	0	0.529939556	2.129441885	0	0.451998194	0	24x9	S4
1.321135502	0.741933051	0.422980311	0.359928673	0.138655496	0.624375101	2.006664055	0	0.31474659	0.056489276	25x10	S4
0.55158686	0.398675853	0.374333115	0.241990164	0.068845258	0.474149753	2.447558309	0.118155845	0.515427532	0.046346353	25x11	S4
1.267013101	0.840231616	0.244874811	0.314157275	0.330067654	0.543354179	2.509891899	0	0.387633137	0.037981449	25x13	S4
1.423927273	0.909881818	0.239890189	0.158939511	0	0.657655306	2.024781621	0.096135519	0.30347434	0.088182902	25x14	S4
1.477784845	1.230773969	0.115999191	0.627065118	0	0.173998787	1.370132251	0	0.202537464	0	25x15	S4
2.000017691	1.171655453	0.180443475	0.319123806	0	0.359416445	1.044725302	0	0.151339689	0.086880192	25x17	S4
1.645443518	0.914868936	0.227309575	0.130924327	0	0.580245733	1.478559337	0	0.29856692	0	25x18	S4
0.798315889	0.736173823	0.326437227	0	0.356948253	0.375245406	0.84979754	0	0	0	25x19	S4
0.886097257	0.752886958	0.260614716	0.080649926	0	0	0.978535872	0	0	0	25x29	S4
1.623120415	0.665821921	0	0.087916268	0	0	0.278401514	0	0.161652492	0	25x30	S4
0.702981291	0.246808838	0.120116189	0.103551772	0	0.684124929	2.215182903	0.100805164	0.261674418	0	25x9	S4
1.061953281	0.783091846	0.322064908	0.270348264	0	0.666985341	2.04811748	0.11528438	0.341957966	0	26x11	S4
1.098268914	0.743937727	0.112560828	0.397118372	0.172199302	0.56948949	2.127485582	0.111423078	0.288123362	0	26x13	S4
1.226343819	0.841406009	0.269482743	0.389691468	0	0.41863786	2.477176311	0	0.266134922	0.06981063	26x14	S4
1.562653573	0.980015076	0.152284766	0.179384063	0	0.395081148	1.693203044	0	0.164917606	0	26x15	S4
1.173601658	0.583355397	0.130058592	0.229698763	0.193093252	0.381918673	1.903052953	0	0.317471173	0	26x16	S4
0.936688377	0.92481377	0	0.192717733	0.332876085	0.635778177	1.250724767	0	0	0	26x19	S4
0.986839957	0.734163389	0.111040803	0.195811033	0	0.407252837	1.091412487	0	0.170783448	0	26x20	S4
0.104885755	0.473928228	0	0.112246159	0	0	0.384585291	0	0	0	26x27	S4
0.444449157	0.18929289	0	0.089665053	0	0	0.757171561	0	0	0	26x28	S4
0.858086779	0.692837569	0.155387892	0.106318031	0	0.536076965	1.242368236	0	0.195487993	0	26x29	S4
1.076838331	0.793382848	0.34332823	0.371625687	0	0.408570672	1.525809973	0	0.186938886	0	27x11	S4
1.015349784	0.599314774	0	0.125134263	0	0.445182963	1.179510882	0	0.11504279	0	27x12	S4
1.274441835	0.851038498	0.088022383	0.239321198	0	0.380088999	2.02344336	0	0.166106755	0	27x13	S4
1.092289884	0.659990374	0.107838611	0.12236691	0	0.414054917	1.624311142	0	0.089329291	0	27x16	S4
1.50966031	0.907408501	0.267626218	0.142068133	0.219396254	0.365607516	1.898909886	0	0.183371768	0	27x20	S4
0	0.233147292	0	0.220876382	0	0	0.37884429	0	0	0	27x23	S4
0.277936223	0.418619991	0	0.09914684	0	0	0.664432806	0	0	0	27x26	S4
1.372504584	0.633775817	0	0.133483422	0	0.585273466	0.486305101	0	0.12271863	0	27x28	S4
0.556199721	0.359028392	0	0.08503304	0	0.372837176	0.746781742	0	0	0	28x11	S4
1.007055496	0.887457168	0	0.081698708	0	0.978546871	1.800337886	0	0.432540064	0	28x12	S4
1.382699679	0.545287144	0	0.259233439	0	0.495766285	1.662336818	0	0.089584347	0	28x16	S4
0.932410823	0.509185187	0.096493963	0.132044371	0	0.695297079	1.736956089	0	0.242791263	0	28x21	S4
0.634465019	0.574068479	0.222216171	0.092929434	0	0.333324257	0.826000009	0	0.27956228	0	28x22	S4
0.29239582	0.244525897	0.144024946	0	0	0	0.580894589	0	0	0	28x23	S4
0.448226643	0.407404146	0.128493007	0	0	0.38547902	1.026167572	0	0	0	7x20	S4
0.124961083	0	0	0.133730282	0	0	0	0	0	0	7x23	S4
0.421376297	0.228832852	0	0	0	0.475268232	0.47599915	0	0	0	7x24	S4
0.436966805	0.185925658	0.153784303	0	0	0.38615329	0.965835516	0	0.193470575	0	8x18	S4
0.388415816	0.228457813	0.266065741	0	0	0	0.709036815	0	0	0	8x19	S4
0	0	0	0	0	0	0.163545393	0	0	0	8x20	S4
0.10014907	0.452525429	0	0	0	0	0.244587006	0	0.197067525	0	8x21	S4
0.231842984	0	0	0	0	0	0.243518667	0	0	0	8x22	S4
0	0	0	0	0	0	0.613974672	0	0	0	8x23	S4
0.376722021	0	0	0.201579327	0	0	0.568481997	0	0.18532293	0	8x24	S4
0.228763276	0	0	0	0	0.460668053	0.461913592	0	0	0	8x25	S4
2.054785422	0.950490421	0.355869476	0.229099475	0	0.72271928	1.531452593	0	0.183996114	0	9x15	S4
1.319181259	0.90962389	0.237882027	0.074162439	0	0.591115901	1.711091295	0.124331147	0.359411433	0	9x16	S4
0.54727377	0.52707567	0.273673906	0.062416856	0	0	1.47934604	0	0.229532953	0	9x17	S4
0.515506362	0.174997742	0	0.358734791	0	0.363456849	0.917829725	0	0	0	9x18	S4
0.126883415	0	0	0.135787514	0	0	0	0	0	0	9x19	S4
0.21374036	0	0	0.105695482	0	0	0.129879991	0	0	0	9x20	S4
0.382261799	0.215907127	0	0	0	0	0.46085035	0	0	0	9x21	S4
0.105880634	0.334442494	0	0	0	0	0.736001617	0	0	0	9x22	S4
0.38527674	0.625508494	0	0	0	0	0.410946382	0	0	0	9x23	S4
0.215134434	0.729066692	0.16824616	0	0	0.504738479	0.486044461	0	0	0	9x24	S4
0.195485592	0.220826317	0.152879758	0	0	0	0.263479971	0	0	0	9x25	S4
1.1385989	0.578038535	0.120170236	0	0	0.360510708	0.56738281	0	0.15118191	0	9x26	S4
0.129392057	0.474443824	0	0	0	0	0.5946649	0	0	0	11x10	S5
0.64928774	0.489056273	0.325151386	0.157319522	0	1.122942521	0.836641944	0	0.222074222	0.11070633	12x10	S5
0.494127611	0.534076049	0	0	0	0.478441382	0.991966347	0	0	0	14x10	S5
0.386281861	0.267038024	0	0	0	0.434186296	0.674400778	0	0	0	10x10	S5
0.17245175	0	0	0.092276814	0	0	0.541569908	0	0.169670271	0	13x10	S5
0.503292008	0.745703572	0.147788863	0	0	0	1.085452679	0	0	0	9x10	S5
0.957529439	0.791589812	0	0.445187338	0.327114484	0.276789179	0.822782139	0	0	0	18x10	S5
1.531761803	0.645390178	0.101826875	0.459310464	0.278219836	0.378808257	0.693557085	0	0	0	21x10	S5
0.595330506	0.20232665	0	0	0	0	0.4046533	0	0.426488957	0.462541754	16x10	S5
0.531239682	0.458295067	0.402432221	0.174783674	0	0.656093898	0.928985849	0	0.381114804	0.122995919	7x10	S5
0.374185209	0.24837819	0.19484789	0.076965772	0.410932197	0.55183109	1.89622777	0.093097522	0.613933818	0	19x10	S5
0.857573097	0.798869354	0.500322849	0.275489352	0	0.524809433	1.683465511	0	0.758144358	0	20x10	S5
0.51799476	0.623666448	0	0.118066601	0	0.258838318	1.103650297	0	0	0	8x10	S5
0.196060259	0.221475478	0.178675967	0	0	0	0.627177266	0	0	0	17x10	S5
1.222903473	0.683230493	0.071124953	0.034574495	0	0.69101417	1.768338257	0	0	0	23x10	S5
0.679786217	0.588255135	0	0.166950864	0	0.371018325	1.564238568	0	0.187408952	0	22x10	S5
0.415924137	0.669903396	0	0.428105812	0.415601706	0.351662982	1.116520535	0	0	0	15x10	S5
0.094180505	0.425556357	0	0	0	0	0.472841608	0	0	0	6x10	S5
0.580548073	0.508505907	0.110383349	0.037762725	0	0.487744472	1.767116532	0	0.069434687	0	6x11	S5
0.346466999	0.135102886	0.280598301	0	0.331616174	0	1.191972198	0	0	0.135102886	9x11	S5
0.29977828	0.565140509	0	0.080203838	0	0.426227682	1.119365863	0	0.294943146	0	11x11	S5
0.625440438	0.284117907	0	0.213814365	0	0.390557261	1.718768128	0.111716276	0.20935125	0	21x11	S5
0.196484949	0.193088496	0	0.108663411	0	0.401029954	0.836531773	0	0	0	20x11	S5
0.7868737	0.620196153	0.14331591	0.186031924	0.384696079	0.577248999	2.230870044	0.068235052	0.300388521	0	22x11	S5
0.553220739	0.84404575	0	0.206325654	0	0	1.303826558	0	0.177533095	0	13x11	S5
0.877881464	0.992019016	0.168531983	0.073868023	0	0.252797974	1.212966085	0	0.571122312	0	17x11	S5
1.956045607	0.944995806	0.169559989	0.311328568	0.070334344	0.56125549	1.966447761	0.120484391	0.23484047	0.04720581	23x11	S5
0.176778826	0	0	0.189184358	0	0.414750323	0.57203022	0	0.205628046	0	15x11	S5
0.769345331	0.198846609	0.137663037	0	0	0	1.127156825	0	0.142043732	0.163087248	8x11	S5
0.827142046	0.447244902	0.153826736	0.121159791	0	0.230740104	1.476246249	0	0	0	14x11	S5
0.245812344	0.221312423	0	0	0	0	1.0548889	0	0.211378533	0	18x11	S5
0.299452628	0.426666251	0	0	0	0	0.56987456	0	0.185806271	0	12x11	S5
0.221610366	0.231735334	0.13527173	0	0	0.405815189	1.017625917	0	0	0	16x11	S5
2.049150998	1.084909505	0.205196993	0.24993643	0.373550771	0.519153306	1.690750389	0.065400757	0.138778781	0.041178254	24x11	S5
0.879616709	0.543338051	0.067934505	0.319294103	0	0.367276344	1.278227756	0	0.48417915	0	19x11	S5
0.880647564	0.482090951	0.191645657	0.131125976	0	0.951810217	1.616866742	0	0.108291858	0.18454767	7x11	S5
0.484176409	0.667657538	0.126216927	0	0	0.378650781	0.83491773	0	0	0	20x12	S5
0.092645408	0.245812815	0.14490692	0	0	0	0.871552523	0	0	0	11x12	S5
0.838791558	0.524983217	0	0.200614638	0	0.288901744	1.053752259	0	0.461090094	0	6x12	S5
1.158584196	0.535929243	0.190242011	0.086618765	0.334936238	0.355928129	1.497031625	0	0.249343302	0	9x12	S5
0.369426455	0.674791008	0	0	0	0.370774969	0.750587656	0	0.155486277	0	21x12	S5
0.380374381	0	0.145446804	0	0	0	0.982263682	0	0	0.153442887	10x12	S5
0.440832383	0.534960281	0.091628485	0.188079522	0	0.274885455	1.257621413	0	0	0.187975363	13x12	S5
0.785123544	0.919275057	0.181432823	0.335689817	0.214420609	0.607323724	1.459668889	0	0.152169465	0	7x12	S5
0.259455613	0.390784997	0	0.092554341	0	0	0.818665577	0	0	0	15x12	S5
0.384319391	0.368814273	0	0.236587675	0	0.345781987	0.846872257	0	0.290010699	0	14x12	S5
0.281109161	0.187413102	0	0	0	0.389242596	0.894651642	0	0	0	17x12	S5
0.951401675	0.850741327	0.150340084	0.101261193	0	0.424136284	1.814641253	0	0.24702631	0.106886815	22x12	S5
0.573533695	0.578188634	0.103496299	0.070813257	0	0	1.253515538	0	0	0	12x12	S5
1.0748166	0.852214215	0.166446305	0	0	0.653567607	1.664587185	0	0.154213217	0	24x12	S5
0.098914397	0.223473267	0	0	0	0	0.576997011	0	0	0	18x12	S5
0.165610684	0	0	0	0	0	1.001199082	0	0	0	19x12	S5
1.653822345	0.901522777	0.251918255	0.558886893	0	0.680010278	1.635194691	0	0.116569727	0	23x12	S5
0.797916763	0.686231007	0.231271739	0.180135807	0	0	1.453867516	0	0.170974636	0	8x12	S5
0.410127281	0.214176922	0.148276331	0.101452226	0	0	0.657613812	0	0.31024173	0	16x12	S5
1.236605373	0.452436269	0.243170405	0.050791891	0	0.33420365	1.42170285	0	0.402586205	0	21x13	S5
0.089455006	0.477357813	0.27983361	0.112986605	0	0	0.897656213	0.320985612	0	0	10x13	S5
0.329758381	0.594969579	0	0.08822483	0	0.386831947	0.95825058	0	0	0	11x13	S5
0.584900626	0.491694634	0	0.133119201	0	0.291838248	0.814344794	0	0.122383781	0.281029424	6x13	S5
0.086311986	0	0	0	0	0.480473	1.137543376	0	0.169839714	0	15x13	S5
0.923781469	0.568068721	0.193681346	0.149122112	0	0.363321086	0.996633767	0	0	0	9x13	S5
0.777175791	0.557593257	0	0.132843091	0	0.453329608	1.525635054	0	0.098513258	0	23x13	S5
0.175842413	0.433657582	0	0.111325634	0	0	0.496592	0	0	0	16x13	S5
0.912252628	0.500934027	0.120462818	0.061945729	0.103403688	0.464197651	2.04984418	0	0.343340692	0.065387159	22x13	S5
0.438044654	0.212502932	0	0	0	0	0.538213291	0	0	0	17x13	S5
0.667492905	0.418835235	0.116603206	0.134453195	0	0.54410836	1.631100431	0	0.190918766	0	20x13	S5
0.171432075	0.193654751	0.134068674	0	0	0	0.560277973	0	0	0	14x13	S5
0.660485517	0.652412315	0.177314196	0.189937903	0	0.231080526	1.308714965	0	0.193809473	0	7x13	S5
0.189099907	0.46377006	0.147885825	0.101185038	0	0	0.659110746	0	0	0	19x13	S5
0.464898894	0	0	0.096053131	0	0.421156036	0.364898495	0	0.227038816	0	12x13	S5
0.280052765	0.775506701	0	0.17006608	0	0	0.572287143	0	0.251688285	0.179514196	13x13	S5
0.107349548	0.412122615	0	0.097607988	0	0	1.021829656	0	0	0	18x13	S5
0.744776653	0.674656567	0.081280128	0.111225439	0	0.463259063	1.213563576	0	0	0	8x13	S5
0.417421971	0.126881736	0.087841202	0.12020375	0	0	0.485848336	0.201518051	0.312209924	0	5x13	S5
0.383413253	0.144371657	0	0	0	0.416691975	1.061220404	0	0.125743056	0	21x14	S5
0.19891943	0.4403712	0.123204923	0	0	0.36961477	0.870352633	0	0.154999742	0	6x14	S5
0.272468741	0.422489031	0	0	0	0	0.458980458	0	0	0	15x14	S5
0.579756036	0.385866901	0.084548343	0.138917674	0	0.588711597	1.828467635	0	0.217520778	0	22x14	S5
0.188605981	0	0	0	0	0	0.367035827	0	0	0	20x14	S5
0.520521925	0	0	0.084298105	0	0	0.598985455	0	0.154999742	0	11x14	S5
0.625300891	0.589459774	0.176255862	0.259429848	0	0.357287914	1.700075451	0	0.237179064	0.093956197	9x14	S5
0.713445307	0.347443829	0	0.206856084	0	0	0.720781369	0	0.126782761	0	5x14	S5
0.543695533	0.657423271	0	0.06939437	0	0.681822709	0.929687746	0	0	0	7x14	S5
0.508018892	0.375487201	0.142407257	0.080425814	0	0.427221772	1.032550605	0	0	0.169787829	16x14	S5
0.256896539	0.38693059	0	0	0	0	0.732050984	0	0.168502031	0	12x14	S5
0.168191597	0.379988424	0	0	0	0	0.719382495	0.301755513	0	0	13x14	S5
0	0.282319485	0	0	0	0	0.282319485	0	0	0	18x14	S5
0.288744636	0.361933857	0	0.117012021	0	0.338719669	0.573653942	0	0	0	10x14	S5
0.208239196	0	0	0.111426237	0	0	0.352849749	0	0	0	17x14	S5
1.304931415	0.761755736	0.184551176	0.073878508	0.433621425	0.186743093	1.881196532	0	0.36868393	0	8x14	S5
0.660080544	0.405282004	0.09502204	0.185515654	0	0.726190551	1.959231263	0	0.220948861	0	23x14	S5
0	0.402426824	0.189935689	0.095311616	0	0.417904778	0.431362417	0	0	0	14x14	S5
0.098321112	0	0.153784303	0	0	0.461352909	0.505236429	0	0.193470575	0	19x14	S5
0.291627959	0.195392498	0	0.092554341	0	0	0.869474907	0	0	0	17x15	S5
0.089159367	0	0	0.095416165	0	0.418363183	0.651448438	0	0	0.201434125	21x15	S5
0.739109434	0.460332422	0.126857131	0.115925307	0	0.535114385	1.937283625	0	0.13325668	0.076499205	22x15	S5
0.219485849	0.222353885	0.114432793	0	0	0.686596757	0.75861273	0.262522289	0	0	9x15	S5
0.099991056	0	0	0.107007973	0	0	0.357181565	0	0	0	16x15	S5
0.81487072	0.683055565	0.160160278	0.116072321	0	0.652036308	2.118550708	0	0.269169117	0.159322416	23x15	S5
0.195819108	0.759266147	0	0	0	0	0.472524808	0.489865203	0	0	11x15	S5
0.343512588	0.17965767	0	0	0	0	0.410497752	0	0	0	15x15	S5
0.324286135	0.742088935	0.096450888	0.214571282	0	0.289352665	0.823114283	0	0	0	6x15	S5
0.321995634	0.290988647	0.139710542	0.068918364	0	0.604361036	0.717969619	0	0	0	5x15	S5
0.564368407	0.213054904	0	0	0	0	0.692217501	0	0	0	10x15	S5
0.1709308	0.193088496	0	0	0	0	0.307788763	0	0.168173852	0	12x15	S5
0.210955056	0.238301082	0.164977672	0	0	0	0.505746544	0	0	0	20x15	S5
0.104756284	0	0.124081256	0.084897701	0	0.372243768	1.002364108	0	0.238113132	0	13x15	S5
0.531763467	0.511139854	0.187617622	0	0	0.562852867	0.882877107	0	0	0	7x15	S5
0.70529695	0.550829591	0.071693274	0.094971251	0	0.215079821	1.060653074	0.164472805	0.090194764	0	8x15	S5
0	0.455431516	0	0	0	0	0.407331542	0	0	0	18x15	S5
0.357934141	0.193088496	0	0	0	0	1.229194457	0	0.218457822	0	14x15	S5
0.089956499	0.406470106	0	0	0	0	0.882631914	0	0	0	19x15	S5
0.141219979	0.411594672	0.135136003	0.102504422	0	0	1.104128979	0	0	0	22x16	S5
0.457037344	0.160198481	0	0	0	0	0.751551261	0	0	0	10x16	S5
0.553207709	0	0	0	0	0	1.02851434	0	0	0	11x16	S5
0.293409206	0.20879661	0.144551499	0.098903657	0	0	0.507577701	0	0	0	15x16	S5
0.223268815	0.446269812	0	0	0	0	1.171659529	0	0	0	21x16	S5
0.543334515	0.774422535	0	0	0	0	0.495513693	0	0	0	5x16	S5
0.656526699	0.531189794	0.08135915	0.055666787	0.660339331	0.244077451	0.873123571	0	0.10235506	0	9x16	S5
0.167416884	0	0.170845664	0	0	0	0.78267424	0	0	0	17x16	S5
0.429755759	0	0	0	0	0.485081668	0.485464838	0	0	0.23355784	20x16	S5
0.280733304	0.211416439	0	0	0	0	0.545311382	0	0	0	16x16	S5
0.430273194	0.446596979	0	0	0.477212088	0.403794843	0.352225376	0	0	0	12x16	S5
0.092645408	0.282580727	0	0	0	0	1.077304675	0	0.182302254	0	13x16	S5
0	0	0	0	0	0	0.494065493	0	0	0	18x16	S5
0.974298503	0.762559941	0.214083479	0.241187094	0	0.192964466	1.131838233	0	0.177901687	0	7x16	S5
0.961198433	0.790110304	0.269811105	0.098080789	0	0.536629758	0.987716713	0	0	0	6x16	S5
0.399336488	0.536468379	0	0	0	0	0.176480155	0	0	0	14x16	S5
0.673001462	0.467151403	0.078265825	0.031210707	0	0.558739222	2.14070862	0	0.057387429	0.06588927	23x16	S5
0.813613167	0.460660407	0.075391626	0.103167488	0	0.39256976	0.881672027	0.172957259	0.398714829	0	8x16	S5
0.264447045	0	0	0	0	0	0.702302825	0	0	0	19x16	S5
0.558110004	0.2592044	0.081704036	0.122781032	0	0.495521356	1.854333232	0.137459751	0.102788949	0.086548732	22x17	S5
0.499363139	0.45804961	0	0.121740309	0	0.231971949	0.994129326	0	0.194557118	0	9x17	S5
0.223367121	0	0	0	0	0.485941119	0.720265418	0	0	0	20x17	S5
0.316070465	0.357042563	0	0.084562712	0	0	0.61572681	0	0	0	10x17	S5
0.394874298	0.213894118	0	0	0.525012836	0	0.546910557	0	0	0	15x17	S5
0.787475538	0.589312081	0.160951414	0.126189055	0.285322962	0.553290473	0.787162648	0	0.202487263	0	5x17	S5
0.640282664	0.503649437	0.12518347	0	0	0.450575757	0.607325275	0	0	0	12x17	S5
0.102135129	0	0	0.109302507	0	0	0.498179449	0	0	0	21x17	S5
1.074882692	0.813345521	0.046501586	0.172744715	0	0.558845276	1.88579486	0.106680109	0.142121393	0	23x17	S5
0.283842841	0.526571425	0.146458386	0.166285713	0	0.364549448	0.661022712	0	0	0	11x17	S5
1.124145115	0.344940395	0	0.11608509	0	0.403516033	0.753502637	0	0.311514253	0	6x17	S5
0.10095586	0.228085461	0	0	0	0.473715957	0.588544481	0	0	0	13x17	S5
0.960331086	0.512923075	0.241444281	0.049828905	0	0.329556872	0.857698862	0	0.424263186	0	7x17	S5
0.215134434	0.243022231	0.193690852	0	0	0	0.655094227	0	0	0	19x17	S5
0.616952057	0.361054584	0.124980433	0	0	0.374941299	0.532169744	0	0.157233448	0	16x17	S5
0.657980301	0.452516246	0.086419851	0.165682726	0	0.129629776	1.70955019	0	0.269600946	0	8x17	S5
0.570994831	0.193276545	0	0.091552048	0	0	0.465464807	0	0	0	14x17	S5
0.453718088	0.529511751	0	0.091641456	0	0.401812536	0.295654808	0	0.250838204	0	18x17	S5
0.099834122	0	0	0.106840025	0	0	0.750185301	0	0	0	17x17	S5
0.183719663	0.280778563	0	0	0	0	1.036180106	0	0	0	22x18	S5
0.244756784	0.737292042	0	0.0873109	0	0	0.470282969	0	0.321078792	0	11x18	S5
0.639348038	0.39097198	0	0.158144041	0	0.84352491	0.781299357	0	0	0	10x18	S5
0.735855509	0.457547527	0	0.122267105	0.316782954	0.268047115	0.750509778	0	0.19219235	0	9x18	S5
0.50805659	1.062054944	0.099331577	0	0	0.414750323	1.0582573	0	0	0	6x18	S5
0.298381504	0.342895392	0	0.203698101	0	0.297712609	0.85758743	0	0	0.143343108	17x18	S5
0.648017482	0.360490077	0.112412801	0.103899104	0	0.511512837	0.71188786	0	0	0	12x18	S5
0.61319497	0.174218972	0	0.216816794	0	0	0.829556508	0.27670072	0	0	5x18	S5
0.588830987	0.41507035	0	0	0	0	0.444052634	0	0	0	16x18	S5
0.215696318	0.414078324	0.143334804	0	0	0.430004413	0.479721513	0	0	0	15x18	S5
0	0.468379397	0.174788494	0	0	0	0.647721382	0	0	0	20x18	S5
0.568421324	0.222132882	0.114284426	0	0	0.342853277	0.668047341	0	0	0	7x18	S5
0	0.223473267	0	0	0	0	0.353523744	0	0	0	13x18	S5
0.480342257	0.140007026	0.096927941	0.099986003	0	0	0.653064026	0	0	0	8x18	S5
0.097459023	0.220185199	0	0	0	0	0.61141326	0	0	0	21x18	S5
0	0.223813852	0	0.229385369	0	0.464844154	0.596164928	0	0.245589524	0	19x18	S5
0.099065148	0	0	0	0	0	0.335720778	0	0	0	18x18	S5
0.419144618	0.582632279	0	0	0	0	0.582632279	0	0	0	14x18	S5
0.292647798	0	0.114432793	0.156592243	0	0.417676318	0.707904368	0	0	0	9x19	S5
0.239865263	0.410679952	0	0	0	0	0.765887314	0	0	0	5x19	S5
0.252287396	0.606251138	0	0.089997258	0	0.394603363	0.493119781	0	0	0	6x19	S5
0.779455231	0.400416898	0	0.158536142	0.821505464	0	1.050814039	0	0	0	12x19	S5
0.423353141	0.179801558	0	0.085169159	0	0	0.503662249	0	0.188048143	0	17x19	S5
0.53680535	0.592979887	0.204782322	0	0	0.307173482	0.590018826	0	0	0	8x19	S5
0.34317835	0.176122383	0.136470517	0.066802752	0	0.292904375	1.07569159	0.279723785	0	0.141028033	11x19	S5
0.113802332	0	0	0	0	0	0.257108972	0	0	0	21x19	S5
0.269528908	0.190884795	0	0.145391876	0	0	0.698506016	0	0.414792612	0	7x19	S5
0.190872028	0.467791937	0	0	0	0	0.279245307	0	0	0	18x19	S5
0.099834122	0.225551165	0	0	0	0.468452419	1.117600429	0	0	0	15x19	S5
0.152387168	0.211059315	0.146117987	0.163081004	0	0	0.660398777	0	0.16540201	0	10x19	S5
0.129419945	0.414573137	0	0.115469367	0	0	0.461794736	0	0	0	13x19	S5
0.285156157	0	0	0	0	0	0.741985574	0	0	0	16x19	S5
0.41008079	0.70401408	0	0.105378035	0	0	0.111232371	0	0	0	20x19	S5
0.401232714	0	0	0	0	1.0622041	0.13163669	0	0	0	19x19	S5
0.256645904	0.229591148	0	0.091552048	0	0	0.537663267	0	0	0	14x19	S5
0.44758363	0.396647398	0.112553136	0	0	0	0.722117489	0	0.283198213	0	6x20	S5
0.678383583	0.36778501	0.231353832	0.095346415	0	0	1.087308032	0	0.194038698	0	9x20	S5
0.166958429	0.711185854	0	0.089337405	0	0	0.933946645	0	0	0	15x20	S5
0.578891161	0.237915584	0	0.14687031	0	0.285679161	0.906778604	0	0.119800939	0	10x20	S5
0.659483417	0.342442156	0	0.108216859	0	0.355613008	0.57152375	0	0.149128036	0	11x20	S5
0.414272433	0.366612732	0	0.095311616	0	0	0.467219438	0.424474131	0	0	12x20	S5
0.384396357	0.22608391	0.131412438	0.089913773	0	0	0.605719841	0	0	0	20x20	S5
0.268813463	0.226622181	0.131779774	0	0	0	0.936739838	0.302318305	0	0	14x20	S5
0.170339982	0.369717925	0	0.175129543	0	0	0.76056868	0	0	0	17x20	S5
0.930936952	0.361788312	0.100825317	0.085686705	0	0.302475951	0.685432716	0	0	0	7x20	S5
0.37770455	0	0	0	0	0.518970886	0.713082868	0	0	0	16x20	S5
0.172623972	0.48410782	0	0	0	0	0.867728101	0	0	0.231338852	13x20	S5
0.425767109	0.427524021	0	0	0	0	0.427695236	0	0	0	18x20	S5
0.627604079	0	0	0.107347349	0	0	0.395006004	0	0	0	21x20	S5
0.320576966	0.344153631	0	0	0	0	0.569250014	0	0.199745261	0	8x20	S5
0.272468741	0.229400535	0.158815755	0.274388916	0	0	0.730457183	0	0	0	19x20	S5
0.688061482	0.827603381	0.103684175	0.135575425	0	0.445166081	0.925200531	0	0.100922979	0	10x21	S5
0.921113541	0.651678618	0.253271948	0.135158446	0.152759692	0.253520395	1.779882846	0.143274519	0.26258123	0	11x21	S5
0.870342993	0.590140177	0.11243615	0.221578095	0.266538981	0.562841434	0.880953852	0	0.094578348	0	9x21	S5
0.378847585	0	0	0	0	0	0.336260251	0	0	0	21x21	S5
0.447674736	0.827872803	0.185636887	0	0	0	0.513642584	0	0	0.183540488	15x21	S5
0.086659769	0.39157377	0.135544767	0	0	0	0.982968888	0	0.39137401	0	17x21	S5
0.635909611	0.287777689	0.174280001	0.221146069	0	0.298846062	0.742101215	0.341755104	0	0	13x21	S5
0.107349548	0.279281277	0	0.11488285	0	0	0.50343633	0	0	0	20x21	S5
0.414451012	0.270493714	0	0.239461215	0	0	0.43921636	0	0	0	7x21	S5
0.38020821	0.214747229	0	0.101722372	0	0	0.484326569	0	0	0	16x21	S5
1.112706311	0.515152113	0.155469939	0.269004063	0.235819909	0.199539923	0.822191509	0	0.225699422	0	12x21	S5
0.901836665	1.230295195	0.111243058	0.135904632	0	0	0.742942893	0	0.219876435	0	8x21	S5
0.42499844	0.184798454	0.152991585	0	0	0	0.637464002	0	0	0	14x21	S5
0.303844332	0.397487682	0.112623524	0.116810728	0	0	0.746528664	0	0	0	18x21	S5
0.102837147	0.232335776	0	0	0	0.482543536	0.770474459	0	0	0	19x21	S5
0.410415747	0.617892579	0.246533472	0.050961921	0	0.516151994	1.312883456	0	0	0	11x22	S5
0.517085577	0.354272673	0	0.083906686	0	0.294935773	1.048974699	0	0.277962778	0	9x22	S5
0.699090271	0.52626792	0	0	0	0	0.794030752	0	0	0	10x22	S5
1.202820737	0.757187848	0.281305881	0.102152219	0	0.223949095	1.046455371	0	0.093914137	0	8x22	S5
0.226494252	0.151710464	0	0.143725703	0	0.315090964	0.621280396	0	0.396404761	0	15x22	S5
0.211969131	0.184639471	0.127827326	0.10460194	0	0	0.843752844	0	0.160815024	0	14x22	S5
0.589013081	0.380586476	0.160570186	0.070413993	0	0.617476554	0.914566263	0.236093977	0.12947089	0	12x22	S5
0.681674215	0.239673187	0	0	0	0.30502398	0.897660604	0.40483191	0.127913282	0	16x22	S5
0.229628587	0.54852923	0.133633363	0.064957409	0.336597482	0	0.950037891	0	0.119437816	0	13x22	S5
0.377439785	0.474396898	0	0.115350948	0	0.38615329	0.630601446	0	0	0	18x22	S5
0.389528157	0.210881679	0	0	0	0	0.363586531	0	0.18367114	0	19x22	S5
0	0.21061637	0	0	0	0	0.482071071	0	0	0	20x22	S5
0.337095966	0	0	0.294427398	0	0	0.611151424	0	0.153338676	0	17x22	S5
0.33457495	0.575945691	0	0.085237514	0	0.448727468	0.573893443	0	0	0	14x23	S5
0.19453653	0.388522012	0.25426254	0.078500498	0	0.462735844	0.665335906	0	0	0	11x23	S5
0.363062991	0.608039064	0.153480244	0	0	0.460440733	0.446688973	0	0.143406312	0	10x23	S5
0.079776471	0.216348903	0	0.256124459	0	0	0.955576347	0	0.156979507	0	9x23	S5
0.594683157	0.636715773	0	0.223621657	0	0.62955589	1.116500565	0	0.295269834	0	15x23	S5
0.393088762	0.237184577	0.138997959	0	0	0.416993876	0.710495581	0	0	0	20x23	S5
0.908952043	0.666970586	0.093532767	0.231054562	0	0.280598301	0.871108135	0	0	0	12x23	S5
0.139011534	0.104687698	0.144952198	0.04958891	0	0.477839272	1.39555539	0	0.257750583	0	16x23	S5
0.818362012	0.369484308	0	0	0	0	0.802270862	0	0	0	13x23	S5
0.702022091	0.433237111	0.137373128	0	0	0	0.624196727	0.315150118	0	0	8x23	S5
0.617853671	0.191426782	0	0.073826129	0	0	0.882758923	0	0.135744818	0	17x23	S5
0.726789771	0.671825803	0	0	0	0.321162545	0.93250534	0	0	0	18x23	S5
0.16373326	0.612446344	0.751071672	0.136173325	0	0.384143417	0.434894081	0	0	0	19x23	S5
0.733670277	0.71853618	0.096065807	0.065729236	0	0	0.976553616	0	0.120856983	0	11x24	S5
0.480834153	0.314398428	0	0	0	0	0.313094206	0	0.136915445	0	15x24	S5
0.166806652	0.461584656	0	0.205817577	0	0	0.894878712	0	0	0	10x24	S5
0.574349143	0.157747541	0.109209836	0.09159671	0	0	0.656068924	0	0	0	14x24	S5
0.916187579	0.268488669	0.24158382	0	0	0	0.888525607	0	0	0	20x24	S5
0.296735669	0.595798573	0	0.096378016	0	0.348093766	0.407653942	0	0.195735343	0	16x24	S5
0.583873159	0.500211513	0.115600655	0.039547593	0	0.411438349	1.170128114	0	0.390688286	0	18x24	S5
0.681022832	0.491053681	0.114166895	0.053740675	0	0.329052175	1.275639729	0	0.07181466	0	12x24	S5
0.389057282	0.421232741	0.145811333	0.099765649	0	0	0.468666617	0	0.183440065	0.21061637	9x24	S5
0.442415481	0.199719899	0.115698628	0.117285743	0	0.31325728	1.104622819	0	0.409237066	0	17x24	S5
0.399223821	0.331880882	0	0.078603367	0	0	0.603257403	0	0.144528771	0	13x24	S5
1.389755788	0.909575682	0.352701508	0.29812313	0	0.708471338	1.093640658	0.094171205	0.305617736	0	19x24	S5
0.503858813	0.219867596	0.127174167	0	0	0	0.354232209	0.2917525	0.159993306	0	8x24	S5
0.595212844	0.466820148	0	0	0	0	0.57078928	0	0.137876099	0	13x25	S5
0.80639348	0.237702642	0	0	0.355908695	0.301153511	0.835013585	0	0	0	17x25	S5
0.961574763	0.68204696	0.449605874	0.208158415	0	0.265908569	0.846049476	0	0.334530135	0	20x25	S5
0.331185046	0.226143443	0.116979689	0	0.414746171	0	0.553445383	0	0	0	16x25	S5
1.695427942	1.070268202	0.145967475	0.150373725	0.129868217	0.109888491	1.61499289	0.17396269	0.187563436	0	12x25	S5
0.221179973	0	0	0	0	0	0.987423464	0	0	0	10x25	S5
0.486666157	0.758791095	0	0.112986605	0	0	0.623967711	0	0.176024368	0	15x25	S5
0.432354276	0.476602164	0	0.171303695	0	0	0.715797216	0	0	0	14x25	S5
0.462210782	0.45083869	0	0.084629331	0	0	0.844717269	0	0.155608769	0	11x25	S5
0.735989948	0.394424908	0.223165775	0.076346186	0	0	0.691136667	0	0.140378471	0	18x25	S5
1.70849781	0.914059519	0.395565935	0.126355921	0	0.501116718	0.804488009	0	0.367163234	0	19x25	S5
0.805370974	0.632699123	0.115798232	0	0	0	0.669911057	0	0	0	12x26	S5
0.666618478	0.639901951	0.221504522	0.084101582	0	0.295760473	0.623052244	0.452339547	0.1729455	0	15x26	S5
0.939564103	0.782023583	0.093650776	0	0	0	0.806106576	0	0	0	13x26	S5
0.631419737	0.188258865	0.130333061	0	0	0	0.525011579	0	0	0	17x26	S5
0.292158991	0.347820949	0.108083754	0.29580817	0	0.442115146	0.572814182	0	0	0.156120978	14x26	S5
0.296115583	0.235020782	0.137517785	0	0	0.412553354	0.2979552	0	0	0	19x26	S5
0.767008803	0.390883059	0.122822485	0.208065798	0	0.519263681	0.22855751	0	0	0	18x26	S5
0.332542477	0.678312229	0	0.084696138	0	0	0.512045801	0	0.187162953	0	16x26	S5
0.481031506	0.67159331	0	0.142290612	0	0	0.812190232	0	0	0	16x27	S5
0.485580713	0.200556944	0	0	0	0	0.419317474	0	0	0	17x27	S5
0.405581992	0.212092804	0	0	0	0.365653766	0.476176079	0	0	0	13x27	S5
0.486870419	0.79129056	0.116187499	0.07949671	0	0	1.031373609	0	0	0	15x27	S5
0.477983341	0.408787489	0	0.09681809	0	0	0.222619271	0	0	0	19x27	S5
0.27672895	0	0	0	0	0	0.793333984	0	0	0.170260955	14x27	S5
0.488219338	0.355647976	0	0.111426237	0.436477062	0.44424163	0.575692851	0	0	0	18x27	S5
1.038883461	0.34639864	0.119907222	0.082041783	0	0.434453193	0.57357073	0	0	0	19x28	S5
0.371928881	0.35537139	0	0.168333816	0	0	0.533057084	0	0	0	16x28	S5
0	0.393169941	0.297365673	0	0	0.408291862	0.331235709	0	0.171219168	0	15x28	S5
0	0	0	0	0	0	0.121021636	0	0	0	17x28	S5
0.62250746	0.160198481	0.110906641	0.227650474	0	0.332719923	0.258141463	0	0	0	18x28	S5
0.595433804	0	0	0	0	0	0.36959402	0	0	0	17x29	S5
0.506051689	0.199481275	0	0	0	0	0.55345384	0	0	0	18x29	S5
0.786455103	0.532994766	0.567834457	0.300754838	1.279409975	0.311295071	0.624571482	0.238049172	0.130543094	0	14x15	S6
0.905924999	1.058840678	0.235984387	0	0	0	0.849584471	0.24251192	0	0.493559027	18x15	S6
0.325309818	1.168780606	0.120971623	0.182598462	0	0	0.79262881	0	0	0	20x15	S6
0.705859052	0.185763072	0	0.263979102	0.455963903	0	0.418423277	0	0.161793643	0.371526143	11x15	S6
0.405078288	0.607954033	0.237580623	0.325110326	0	0	0.722293191	0	0.149445875	0.37912118	15x15	S6
0.66278328	0.794279418	0.559977861	0.31524195	0.408381617	0	0.569712555	0.264246929	0	0.332755391	10x15	S6
0.328852467	0.703203785	0.309384345	0.08371339	0	0	0.654598847	0	0.15392462	0.530184802	16x15	S6
0.759206822	0.666922406	0.327518746	0.370375447	0	0	0.703211978	0	0.161840795	0.425605275	12x15	S6
0.857523352	0.350848787	0.305786244	0.209222167	0	0.758247852	0.6386363	0	0	0.513154488	17x15	S6
0.440269168	0.36032995	0.589434081	0.071939731	0	0	0.544645821	0	0	0.151872766	19x15	S6
0.665934259	0.620136306	0.444607074	0.398556851	0	0.394970697	0.746390863	0	0.117081902	0.134427369	8x15	S6
0.495485558	0.274691066	0.249795906	0.187087817	0	0	0.888910193	0	0.448753302	0.791113644	22x15	S6
1.158951252	0.428994726	0.138028809	0.249433233	0	0	0.544777768	0	0	0.853787594	27x15	S6
0.820927383	0.186007149	0.312763049	0.142663847	0	0.430175419	0.778350669	0	0	0.301179232	24x15	S6
1.080816061	1.280722555	0.316617009	0.628097065	0	0.316617009	0.597335637	0	0	0.609780906	26x15	S6
0.309600756	0.596630451	0.160755054	0.165663562	0	0	0.753742149	0	0.152303598	0.699468374	28x15	S6
0.502250653	0.603612937	0	0	0	0.512536991	0	0.300365586	0	0.189119073	11x16	S6
0.522650297	1.033733278	0.204369667	0.296395626	0.362291683	0.306554501	1.129996188	0	0.128555113	0.478123784	20x16	S6
0.591975931	0.781073721	0.21533597	0.212717954	0.677603736	0.286678504	0.633234483	0	0	0.817051794	7x16	S6
0.940288921	0.932632029	0.310427036	0.178524569	0.280707375	0.47504325	1.053807442	0	0.159824045	0.457449056	9x16	S6
0.744995057	0.470564008	0.963780247	0.06012426	0.707772075	0.93414637	0.639253514	0	0.110551059	0.161422592	10x16	S6
0.117022793	0.132192414	0.274553476	0.187852378	0	0	0.913113146	0.265123834	0.774460658	0.264384829	22x16	S6
1.719600789	0.863574318	0.246654518	0.254958243	0.24810419	0	1.283849286	0	0.321329583	0.303238454	16x16	S6
0.924999349	0.151710464	0.574774841	0.232381443	0.74476046	0	0.826892548	0	0.13213492	0.642293511	14x16	S6
0.249212834	0.373135639	0.350220257	0.239624387	0	0	0.552398305	0	0	0.168624568	21x16	S6
0.268602023	0.549604872	0	0	0	0	0.50611121	0	0.298256071	0.513663234	23x16	S6
0.528789291	0.637139203	0.545241349	0.356285451	0.369241285	0	0.497796887	0	0	0	26x16	S6
0.654883882	0	0.356117668	0.196494367	0.420866335	0.430776113	0.457281894	0	0.149339667	0.171464062	13x16	S6
0.317084765	0.286550676	0	0.067867265	0	0.414307263	0.750247857	0	0.298529953	0.429826015	24x16	S6
0.977542271	0.410527172	0.409444853	0.267364353	0	0	0.627980014	0	0.294537899	0.507259714	25x16	S6
0.558798796	0.729482815	0.42485964	0.190654237	0	0.254915784	1.231859971	0	0.106900168	0.423206209	8x16	S6
0.874680658	0.819035703	0.449528272	0.140270493	0	0	0.803599744	0	0.113859241	0.261454553	17x16	S6
0.600765682	0.33036908	0.457434111	0.156490617	0	0	0.596050445	0	0	0.200993649	27x16	S6
0.721334976	0.53587141	0.61396442	0.3583368	0.28715407	0.242976521	1.143452118	0	0.335256736	0.350966085	18x16	S6
1.004755204	0.724921677	0.218930669	0.176710423	0	0	0.430924637	0	0.137714453	0.984332718	30x16	S6
0.859165019	0.361446136	0.093729695	0	0	0.281189084	1.251033541	0	0.2965836	0.441035629	15x16	S6
0.980667354	0.541619696	0.506591204	0.246754455	0.433455511	0.252710799	1.499755578	0	0.211950993	0.36502671	19x16	S6
0.444656134	0.193654751	0	0.091731198	0	0.477639312	0.423629234	0	0	0.774619004	28x16	S6
1.00878373	0.711839924	0	0.182096486	0	0.340006855	0.445041782	0	0.28516704	0.327414009	29x16	S6
0.563774066	0.89791804	0.660417938	0.13750161	0	0.71980902	0.911449897	0	0	0.145140588	10x17	S6
0.605037085	0.556926399	0.321700689	0.146740665	0.380191723	0.321700689	0.845918994	0	0	0.154892924	20x17	S6
0.421263212	0.628727667	0.263559548	0.107347349	0.467219198	0.395339322	0.837213039	0	0.165787458	0.416970743	11x17	S6
0.624773054	0.616515222	0.100604161	0.26565123	0	0.301812483	1.391166114	0	0.097278559	0.592077912	7x17	S6
1.503968886	0.874910972	0.347057606	0.369795677	0.349395157	0.295642056	1.786525942	0	0.403410519	0.333053063	15x17	S6
1.041207926	0.596487341	0.116187499	0.493970835	0	0	0.455722116	0	0	0.167826387	25x17	S6
1.511037893	1.111586192	0.279286669	0.382181757	0	0	0.926267217	0	0.321489479	0.123039183	9x17	S6
0.723831606	0.552858177	0.271639883	0.076021322	0	0	0.621084269	0	0	0.802447285	21x17	S6
0.553918875	0.385802286	0	0	0	0	0.307506452	0	0	0.422111761	28x17	S6
1.091738762	0.385701473	0.618405344	0.428996999	0.403367127	0	0.292912711	0	0	0.328669511	26x17	S6
0.262047114	1.020168608	0.38480908	0.087763474	0	0	0.227601904	0	0	0.592032369	12x17	S6
1.444061685	0.712726078	0.318353703	0.28469637	0	0	1.30781288	0	0.268795783	0.288974532	17x17	S6
1.109611163	0.676926124	0.400184833	0.155478292	0.648960586	0.81857736	1.622697581	0	0.257455783	0.39412984	18x17	S6
0.849177274	0.553079645	0.10296538	0.332435092	0	0.30889614	1.041602299	0	0.129537091	0.630270282	29x17	S6
1.431746726	1.149806851	0.303517085	0.362824939	0	0.755342979	0.541335263	0	0.254562717	0.327550191	24x17	S6
0.785450856	0.198846609	0.36347615	0.490507273	0	0.338719669	0	0.259020923	0.475769274	0.489261744	27x17	S6
1.155423144	0.610412347	0.282434187	0.22247754	0.230567632	0	1.548882436	0	0.372703424	0.22009057	16x17	S6
0.73120547	0.300705682	0.627749474	0.142439534	0.738095765	0	0.805276773	0	0.130952474	0.150352841	13x17	S6
0.675604143	0.958485575	0	0.251914416	0	0	1.068780367	0	0	0.354546216	14x17	S6
0.805069361	0.547324802	0.100615676	0.09189858	0.178364153	0.363527379	1.379432523	0	0.465444734	0.571317321	30x17	S6
1.740551133	0.663101835	0.343143682	0.104604309	0	0.52831351	1.026396097	0	0.096168477	0.364788831	19x17	S6
0.64964527	0.227348668	0.264551278	0.107691474	0.558037639	0.396826917	0.410977472	0	0.166411288	0.41841348	23x17	S6
0.767139299	0.989192529	0.490872611	0.269763949	0.16902023	0.414180748	1.845987437	0	0.426885635	0.16683403	15x18	S6
0.934263753	0.732438697	0.172050665	0.178332431	0	0.516151994	1.73393374	0	0.327901567	0	9x18	S6
0.418795036	0.764627617	0.373158513	0.238329589	0.411660199	0	0.691773439	0	0.146072974	0.167713415	11x18	S6
0.705322779	0.711192339	0.202945617	0.225002121	1.217636484	0.377710908	0.70080021	0	0.12765934	0.363721615	10x18	S6
0.194686687	0.623388189	0.381199476	0.086940231	0	0	1.063940565	0	0.31971569	0.403250011	12x18	S6
0.618700771	0.418889673	0.120926606	0.347301156	0	0.290000543	0.990526719	0	0.395359734	0.733191329	17x18	S6
0.706619639	0.630601446	0	0.176140097	0.545235257	0	0.321220177	0	0	0.593984199	21x18	S6
0.537659593	0.478723057	0	0.288159393	0	0	0.681352163	0	0.353227643	0	22x18	S6
0.949273072	0.972890769	0.376574366	0.150358535	0.46652803	0.529019717	0.857327652	0	0.496626613	0.190066975	7x18	S6
1.176798029	1.185047647	0.582011325	0.366435598	0.27125752	0.528728596	1.456648371	0	0	0.496047546	8x18	S6
1.124768957	1.23464338	0.661732761	0.159860422	0.552245094	0	1.252468515	0	0.421249628	0.562471855	16x18	S6
0.332398506	0.617098115	0.352636261	0.097436544	0	0	0.518351511	0	0.147879722	0.715062859	18x18	S6
0.729644129	0.983752826	0.511347569	0.458357839	0	0	0.35826282	0	0	0.806370272	20x18	S6
0.62171602	0.500748856	0.965926816	0.146905053	0.848493192	0.322061078	0.346046379	0	0.135057871	0.775332224	13x18	S6
0.741843906	0.686311573	0.370046551	0.280850979	0.18545138	0.376377329	2.130889231	0	0.381476637	0.664654492	14x18	S6
0.847468507	0.321313808	0.841097138	0.365475463	0.351178244	0.891452465	0.071536309	0	0	0.286145236	23x18	S6
0.882358063	1.659729351	0.369808688	0.253026997	0	0	0.246288179	0	0	0.393453143	24x18	S6
0.310712688	0.628705878	0.145085972	0.099269349	0	0.511076848	0.437389958	0	0	0.209568626	26x18	S6
0.370817304	0.462677704	0	0.092368967	0	0	0.95035369	0	0	0.390002307	19x18	S6
0.108345583	0.624864924	0	0.197325766	0	0	0.463990919	0	0	0.661357378	25x18	S6
0.575084319	0	0.141503362	0.290454269	0	0	0.138793207	0	0	0.854026031	28x18	S6
0.592597409	0.429773971	0.316277337	0.176294627	0.456763352	0	0.558266319	0	0	1.338831184	30x18	S6
0.705748398	0.621553138	0.25349092	0.086720578	0	0	0.603688622	0	0	0.841223694	29x18	S6
0.432482889	0.826275844	0.37585631	0.171443229	0	0	0.517287444	0	0	0.904839266	27x18	S6
0.588186418	0.722775985	0	0	0	0	0.104654998	0	0	0.627929986	27x19	S6
0.611370426	0.528483591	0.201650634	0.068985743	0	0.302475951	0.754383282	0	0.253689508	0.326530725	11x19	S6
1.293082903	1.159823496	0.397348827	0.765523919	0.408820387	0.390101003	1.353426538	0	0.762303646	0.06987366	9x19	S6
1.121943849	0.944522549	0.318904006	0.605477293	0.457623516	0.382352246	1.44548669	0.098703111	0.496938915	0.304501574	10x19	S6
0.595293948	0.958442399	0.999656667	0.508191777	0.417767478	0.281070632	0.611588265	0	0	0.135330304	23x19	S6
0.281381082	0.395087335	0.311471538	0	0	0.394603363	1.654839737	0	0.300010124	0.120312739	14x19	S6
0.467962207	0.204159896	0.464120166	0.096707319	0	0.4240244	0.34283423	0	0.177816684	0	22x19	S6
1.092447245	0.458824339	0.317647619	0.329335158	0.375401732	0.952942858	0.542321664	0	0	0.152941446	12x19	S6
0.811389248	0.771270717	0.298288508	0.287672656	0	0.819703215	1.923788677	0	0.539115473	0.329877319	15x19	S6
0.566928316	0.569542094	0.24621783	0.084232415	0	0	0.824442316	0	0	0.925190071	17x19	S6
0.365108547	0.383582724	0	0.09084854	0	0.473715957	0.533919553	0.30460981	0	0	20x19	S6
0.621324592	0.82620994	0.300810305	0.089256191	0	0.391354067	0.282644604	0	0.164116222	0	21x19	S6
1.824071293	1.405011421	0.752998302	0.512792863	0.206745598	0.630279357	1.059251016	0.267553127	0.347806344	0.336918752	8x19	S6
0.677569034	0.422141231	0.252433854	0.08635895	0.588668462	0	0.721296297	0	0.317578075	0.546940017	18x19	S6
0.398854471	0.621117485	0	0	0	0	0.103519581	0	0	1.31547055	29x19	S6
0.487838154	0.515124751	0.118874943	0	0	0.356624828	0.17170825	0	0	1.159403084	30x19	S6
0.172109278	0.583259218	0.403794843	0.092093561	0	0	0.601424217	0	0	0.388839479	19x19	S6
0.187459579	0.40441179	0.073301502	0.065889871	0	0.219904507	1.452515256	0	0.323295298	0.42351979	13x19	S6
0.227681788	0.171464062	0.118705889	0	0	0.356117668	0.514392187	0	0.149339667	0	16x19	S6
0.135393549	0	0	0.110053789	0.570278724	0	0.348503665	0	0.234313168	0.522911255	25x19	S6
0.658775724	0.685131919	0	0.373241871	0.483517878	0.409130512	0	0	0	0.196988765	26x19	S6
0.821227792	1.218673803	0.542766452	0.084298105	0	0.36961477	0.54147638	0	0.154999742	0.856616887	24x19	S6
0.409188371	0.419657131	0.14526593	0.198784957	0	0	0.209828566	0	0.182753912	0.839314263	28x19	S6
0.721482054	0.36223115	0.150399668	0.171583176	0	0	0.380295345	0	0.157745823	1.013963045	22x20	S6
0.778992057	0.693242431	0.555663797	0.486506469	1.119872826	0.600454632	1.361298792	0	0.503996099	0.511809529	9x20	S6
0.683166234	0.569327879	0.138250108	0.283776537	0	0	0.33593876	0	0	0.43578606	21x20	S6
0.159041216	0.575076045	0.124378387	0.102202439	0	0	0.665135283	0	0	0.17965767	14x20	S6
0.765265383	0.630102589	0.361560166	0.401020077	0.485777141	0	0.574816907	0	0.282493482	0.648688735	20x20	S6
0.721778799	0.946867493	0.452332619	0.720002411	0.669679209	0.355079843	1.783969491	0	0.761442061	0.139013393	10x20	S6
0.660723795	1.015960715	0.402860825	0.113255158	0.586867637	0	0.890738784	0	0.312365033	0.631841832	18x20	S6
0.905288713	0.799472174	0.27896958	0.334168542	0	0.545661635	1.947666071	0	0.522567703	0.431792964	15x20	S6
0.316369235	0.407206707	0.68738729	0.419313407	0.185698913	0	1.529958095	0	0.87863487	0.257089464	17x20	S6
0	0.492460911	0.132652207	0.198714801	0.611954335	0	0.095804372	0	0	0.574826229	11x20	S6
0.641087181	0.486629195	0.457510269	0.264627901	0	0.361839403	0.192219965	0	0	1.117317805	25x20	S6
0.553178434	0.608099317	0.179319303	0.184038232	0	0	0.926042982	0	0.255744862	0	13x20	S6
0.244247164	0.171953654	0.238089675	0.179935585	0	0	0.739004304	0	0.149766086	0.551817668	19x20	S6
0.881427828	0.570297361	0.23552116	0.144343917	0.373981967	0.63289256	1.013422582	0.241988332	0	0.304726047	12x20	S6
0.540348875	0.90820525	0.140860177	0.192756031	0	0	0.323417408	0	0.17721119	0.683275533	28x20	S6
1.065725955	0.86028795	0.635138153	0.527811538	0.325688568	0.571159585	1.406796191	0	0.173350367	0.312646281	8x20	S6
0.331941339	0.831146893	0.106200622	0.145994575	0	0	0.784034313	0	0.341434298	0.119308129	16x20	S6
0.441728259	0.649124231	0.128158572	0.175374889	0	0	0.20321518	0	0	0.40643036	29x20	S6
0.450637437	0.625015216	0	0.179165437	0	0	0.094559536	0	0	0.603612937	30x20	S6
0.620584598	0.792956766	0.381846529	0.34835122	0.451273171	0	0	0	0	0.735408131	24x20	S6
0.337447559	0.239058908	0.527802592	0.447130848	0	0.377089019	0	0	0	0.580820142	26x20	S6
0.174026039	0.626113165	0	0.213615133	0	0	0.618652582	0	0.171219168	0.626113165	23x20	S6
0.336383195	0.43766355	0.288177872	0.089997258	0	0	0.379988424	0	0	0.685332887	27x20	S6
0.804964418	0.971199309	0.70917375	0.176150491	0.304259939	0	0.464847504	0	0	0.868810191	11x21	S6
1.135696082	0.71055209	0.592637011	0.702065398	0.263413885	0.45263229	0.897123185	0	0.186938886	0.355276045	9x21	S6
0.410398824	0.556318406	0.385143512	0	0	0.385143512	0.761197204	0	0.161511795	0.556318406	20x21	S6
1.124198474	1.05724782	0.510427598	0.241231445	0.71514447	1.24433557	1.087504	0.215299371	0.268057201	0.34073845	10x21	S6
0.572445233	1.121238776	0.355865027	0.162324398	0.420567759	0	0.342684841	0	0.180539915	0.549971409	21x21	S6
0.535742308	0.379284665	0.473720914	0	0	0.393872536	0.397416358	0	0.196756595	0.605190385	22x21	S6
1.324102025	0.820640867	0.649364585	0.602801158	0.947705447	0.368044342	1.130371781	0	0.154341176	0.120292416	8x21	S6
0.820520174	1.078656113	0.23082677	0.236901159	0	0	0.314459167	0	0	0.333416445	23x21	S6
0.927040496	0.795126615	0.263235651	0.274979403	0	0.549505377	1.573055544	0.089572892	0.935015958	0.281988734	17x21	S6
0.382662831	0.987248765	0.311799484	0.428034221	0	0.139845202	1.792091685	0	1.062497283	0.66372714	18x21	S6
0.43813413	0.431715577	0.428207104	0.530587535	0.370310783	0.242820355	1.3571279	0	0.502335116	0.350740512	19x21	S6
0.224828395	0.253972817	0	0	0	0.705323468	0	0	0.221202131	2.068588642	29x21	S6
0.432777897	0.864459109	0.691678021	0.352188052	0	0	0.283322096	0	0	0.566644192	12x21	S6
0.350628561	0.482706845	0.548419031	0.158938257	0.247666209	0.696883126	1.183185868	0	0.292241311	0.280904749	15x21	S6
0.692807598	0.64687058	0	0.084965274	0	0.523447636	0.413120857	0.342215634	0	1.005149575	28x21	S6
0.559512622	0.421361357	0.399866894	0.690146109	0	0	0.403209183	0.305780566	0	0.421361357	25x21	S6
0.698167193	0.948844807	0.1213339	0.28318004	0	0	0.28090119	0	0	0.701040309	24x21	S6
0.514257001	1.306089781	0.608380481	0.070021733	0.449559237	0	0.295647319	0	0	0.591294638	13x21	S6
0.835569998	1.194039595	0.248864879	0.323627402	0	0.336193523	0.352217828	0	0	0.647483822	14x21	S6
0.508649619	0.322999842	0.412281489	0.076430395	0	0.46298162	1.509139913	0	0.334686889	0.080676528	16x21	S6
0.636959068	0.874897315	0	0.369845902	0	0.405408008	0.292794673	0	0	0.585589346	26x21	S6
0.192447734	0.217394662	0.150503997	0.308929257	0	0	0.217394662	0	0	1.812313607	27x21	S6
1.487739232	2.097265564	0.651099444	0.57621006	0.43759793	0.507198663	0.366493472	0	0.338202562	0.388306645	10x22	S6
1.538079323	1.677232593	0.714310307	0.711617048	1.094592187	0.862420129	0.230869538	0	0.209203554	0.190836759	11x22	S6
1.496744465	1.560983217	0.687347935	1.142170511	0.251876481	0.49473109	0.513131504	0	0.089375525	0.410465376	9x22	S6
0.46671046	0.678748695	0.226815326	0.232784151	0	0	0.63793253	0	0.142674157	0.72679779	20x22	S6
0.361678748	0.231536715	0	0	0	0	0.390392897	0	0	0.975982243	22x22	S6
0.566558367	0.669952994	0.155504327	0.254996642	0	0	0.431109638	0	0	0.334976497	21x22	S6
1.198923926	1.763039681	0.329730661	0.292128719	0	0	0.246686474	0	0.244741025	0.616716184	14x22	S6
0.337056542	0.638806947	0.099003628	0.24625605	0.223837217	0	1.494576621	0	0.748136668	0.357345712	17x22	S6
0.578113465	0.723640957	0.255041056	0.158576339	0.547809171	0	1.286793503	0	0.338692081	0.368392636	18x22	S6
1.136591292	0.98923606	0.534825909	0.34158354	0.377356534	0	0.557056394	0	0.208382633	0	15x22	S6
1.023052106	0.441975691	0.612256228	0.503382468	0	0	0	0	0	0.369596908	26x22	S6
0.60897564	0.611781337	0	0.096597053	0	0	0.407854225	0	0	0.444300108	23x22	S6
0.580872721	0.631508838	0.350799267	0.362558869	0	0	0.211070616	0	0.158789037	0.364626678	25x22	S6
1.149502615	1.539567457	0.408379436	0.768623502	0.541094752	0.639580911	0.192320282	0	0.096000682	0.584643831	13x22	S6
0.195433467	0.90453126	0.280456949	0.21931408	0	0	0.303828361	0	0	1.65891309	28x22	S6
0.632587922	0.751054039	0.234928046	0.080370121	0.416463355	0	0.442130158	0	0.147777319	1.295973843	19x22	S6
0.450269224	0.624906193	0.271639883	0.296008197	0	0	0.428721833	0	0	1.343953955	27x22	S6
0.617158631	0.188830703	0.092187733	0.063075817	0	0.392186844	0.787864992	0	0.554788091	0	16x22	S6
0.64847001	0.853566187	0.147627843	0.387462961	0.471436036	0.44288353	0.391194268	0	0	0.732677306	24x22	S6
0.089956499	0.44290824	0.281402381	0.096269236	0	0.422103572	0.203235053	0	0	2.032770289	29x22	S6
0.974588557	1.240344613	0.679838115	0.451946136	0.291491036	0.246646262	0.19516406	0	0.206864607	0.712533645	12x22	S6
1.224303978	1.111932495	0.526636016	0.185983131	0	0.332920964	0.338435535	0	0	0.160295279	14x23	S6
0.368657971	0.642519641	0.131534454	0.207314313	0	0	0.452905511	0	0.197067525	1.248770779	22x23	S6
1.745582443	2.110139854	0.868301899	0.754088608	0.465729063	0.692568869	0.253971709	0.126344891	0.138571816	0.507943418	10x23	S6
0	0.626389829	0.144551499	0.197807314	0	0	0.104398305	0	0	2.061925312	20x23	S6
0.955226726	1.431785413	0.530407586	0.572576718	0.459992388	0.194612164	0.234255383	0.148821067	0.081611553	0.28110646	11x23	S6
0.849319776	0.688509684	0.46608595	0	0	0	0.205101773	0	0	1.025508863	21x23	S6
0.785797027	0.639227841	0.125903636	0.457961862	0	0	0.181860808	0	0	1.163447008	25x23	S6
1.375211219	1.220467922	0.230604311	0.295562092	0.272532367	0.230604311	0.22206341	0	0.096705034	0.498172619	15x23	S6
1.328672313	1.399256315	0.514145351	0.661045726	0.707459726	0	0.434001587	0	0	0.641284934	9x23	S6
0.860154592	0.265753025	0.143851149	0.115707915	0	0	0	0	0.180974026	1.924437846	26x23	S6
1.258327447	1.83876625	0.531306628	0.256240506	0	0.657543693	0.28311341	0.233428027	0	0.599954658	13x23	S6
0.972536238	1.236620411	0.774247708	0.554212414	0.356427298	0.231765419	0.055795379	0	0	0.625194515	12x23	S6
0.615447397	0.579760685	0.468883976	0.160407676	0.415601706	0.351662982	0.326061154	0	0	0.543859163	16x23	S6
0.465558257	0.446901572	0.391251122	0.28470412	0	0.777890664	0.296063194	0	0	1.872699746	18x23	S6
0.388482842	0.688638655	0.139301593	0	0.493887465	0	0.787804893	0	0.350500782	1.481323694	17x23	S6
0.524882042	0.608163281	0.254132984	0.426618723	0	0	0.091770244	0	0.159857845	1.598203791	23x23	S6
0.570295603	0.218822789	0.112064508	0.246951686	0.397319618	0.336193523	0.469203653	0	0.140984381	1.42337864	19x23	S6
0.185063011	0.267038024	0	0	0	0	0.133519012	0	0	2.107211726	27x23	S6
1.159806956	0.23424936	0.162172634	0.251332936	0	0	0.088431959	0	0	0.74350811	24x23	S6
1.553924452	2.036638217	0.953912328	0.621271302	0	0.310918033	0.502072939	0	0	0.552139938	9x24	S6
1.514262098	2.183268829	0.851379534	0.443815324	0.276455252	0	0.219754477	0	0	0.57159512	10x24	S6
1.170476156	1.561463547	1.307446762	0.479287931	0.350353719	0.622896651	0.353514106	0.144461054	0.146786534	0.395758825	11x24	S6
0.427160018	0.737391046	0.362107217	0.330343426	0	0	0.366698091	0	0	0.637686006	15x24	S6
0.373364284	0.210881679	0.171276963	0.199782643	0.607254689	0	0.105440839	0	0	2.104783591	21x24	S6
0.40616649	0.917635402	0	0.200035292	0	0	0.334983032	0	0	2.526729013	22x24	S6
0.345940817	0.62252033	0.13527173	0.092554341	0	0	0.097696249	0	0	1.208697826	20x24	S6
0.423649435	0.944494018	0.132526233	0.090675844	0	0	0.411704841	0	0	0.801996103	14x24	S6
0.601662897	0.551556098	0.127282176	0.452574135	0	0.381846529	0.275778049	0	0.16012919	2.367202191	18x24	S6
0.246453799	0.185601009	0.410542031	0.175832535	0	0.38547902	0.371202019	0	0.161652492	3.267240386	26x24	S6
1.082235666	1.517343149	0.529892573	0.298505472	0.276288765	0.233782801	0.511023741	0	0	0.258808064	12x24	S6
0.863450443	0.271092331	0.303519544	0.167684154	0.4344544	0	0.265499911	0	0.154161239	0.884999703	13x24	S6
0.348052079	0.880493476	0.136097287	0	0	0.584637389	0.393169941	0	0.171219168	2.248297601	25x24	S6
0.176589981	0.766268573	0.326596927	0.188982261	0.489635857	0.414307263	0.199481275	0	0	1.033800659	17x24	S6
0.536574959	0.195985234	0	0.371340443	0	0	0.195985234	0	0	1.819953096	23x24	S6
0.396809606	0.638078003	0.416541346	0.247503321	0	0.492156236	0.200556944	0	0	1.962812792	24x24	S6
0.237614688	0.715777579	0.396639385	0.458006551	0	0	0.178944395	0	0	1.430611983	19x24	S6
0.089356029	0.928947282	0	0.286879884	0	0	0.23081921	0	0	0.605635311	15x25	S6
0.676268148	0.665333158	0.34345353	0.266562646	0	0	0.205697487	0	0	2.193882558	20x25	S6
0.369288908	0.39896255	0.276204842	0.09449113	0	0.414307263	0.299221912	0	0	3.012911533	21x25	S6
0.086140094	0	0.578916107	0.119545457	0	0	0.097306402	0	0.169501475	3.303275912	22x25	S6
1.373799212	1.59853549	0.425019422	0.468223068	0.425046166	0	0.494101765	0	0.075411417	0.51553501	10x25	S6
1.242124731	1.917192226	0.635726299	0.91633423	0.24220561	0.204943208	0.470426031	0	0.085943926	0.394705438	11x25	S6
0.42984754	0.776909628	0.134465128	0.109210186	0	0	0.115277419	0	0.169165806	0.971137035	16x25	S6
0.766564162	0.553311222	0.397810331	0.163371936	0	0	0.258672232	0	0.15019678	3.025419063	18x25	S6
0.289921815	0.199057287	0	0.188580587	0	0	0.117723209	0	0	3.852109891	23x25	S6
0.349680241	0.16518454	0.114358528	0.173452826	0	0	0	0	0	5.128084448	25x25	S6
1.035841609	1.988764404	0.404910055	1.091393408	0	1.243454127	0.318768655	0	0.092545739	0.797382516	13x25	S6
0.176214647	0.691826964	0	0.111527251	0	0	0.117723209	0	0.173372476	3.509976799	17x25	S6
1.254071408	2.111555015	0.379738399	1.215244156	0	0.390809894	0.204285063	0	0	0.470419317	12x25	S6
0.270010107	0.731471798	0.132400712	0.090589961	0	0	0.191245473	0	0	1.220045668	14x25	S6
0.459322574	0.388897799	0.220853626	0.437201322	0	0.302365059	0.233597153	0	0.16813572	5.991345596	26x25	S6
0.267347337	0.177136337	0	0.335626743	0	0	0.088568168	0	0	4.412967031	24x25	S6
0.537925623	0.441534869	0.165449512	0.095945798	0	0	0.202552241	0	0.20814616	2.106237779	19x25	S6
1.073704616	1.74790589	0.509217712	0.342340361	0	0.271403632	0.474700236	0	0	0.261351645	10x26	S6
0.792808977	1.368640786	0.401792534	0.764960332	0.316175885	0.267533442	0.257624796	0	0.112191443	0.441842761	11x26	S6
0.596238588	0.493424536	0.183603355	0.125623348	0	0.183603355	0.132602423	0	0.489551432	6.134313465	25x26	S6
1.413880202	1.702953285	0.496657885	0.220556752	0.352175591	0.297994731	0.161070432	0	0	0.609098753	12x26	S6
0.298713432	0.696368488	0	0.201579327	0	0.517807514	0.212778179	0	0	0.425556357	15x26	S6
0.375548438	0.479182155	0.281085831	0	0	0.421628746	0	0	0	3.259997425	22x26	S6
0.184163046	0.682079597	0	0	0	0.507861477	0	0	0.181192674	0.266007531	14x26	S6
0.450801258	0.492434931	0.141019881	0	0	0	0	0	0	1.723915557	17x26	S6
0.223637828	0.325092728	0.100335893	0.301264238	0	0.374184911	0.090081553	0	0.409374305	4.581986677	24x26	S6
0.174026039	0.487323535	0.312206733	0.27935759	0	0	0.098292485	0	0	2.560317159	20x26	S6
0.339054328	1.005994687	0.292464107	0.224441643	0.626412048	0.454049317	0	0	0	0.364930195	13x26	S6
0.363816122	0.573194436	0	0.090504385	0	0	0.382129624	0	0	4.256380398	23x26	S6
0.096090657	0.217093706	0.359615386	0	0	0	0	0	0	2.570908521	16x26	S6
0.282908971	0.499188104	0.294999098	0.100920744	0	0	0	0	0	0.675703861	18x26	S6
0.670306246	0.522973287	0.237838667	0.492620372	0	0.131018574	0.272151303	0.100190674	0.464046206	6.170052205	26x26	S6
0.511242944	0.779984996	0	0.314364415	0	0	0.209052661	0	0	1.176249123	19x26	S6
0.442156812	0.63530866	0.26657793	0	0.472569966	0	0.385057009	0	0.167686117	2.338087586	21x26	S6
1.109199097	1.04879594	0.099003628	0.229835702	0	0	0.349273145	0.22712597	0.155181553	0.750192374	11x27	S6
0.094925488	0.857845148	0	0	0	0	0	0.340614985	0.237352724	0.930949428	14x27	S6
0.250209977	0.789964442	0	0.178512382	0	0	0.47107434	0	0	2.199121048	21x27	S6
0.374742008	0	0	0.123368281	0	0.420685423	0.202552241	0	0	2.461406338	22x27	S6
1.186770234	1.369600501	0.541977752	0.512453397	0	0.310488898	0.316681049	0	0	1.153420206	10x27	S6
0.35547019	0.401549659	0	0.112350589	0	0	0.319367118	0	0	3.975372392	23x27	S6
0.098615836	0.503746316	0	0.21107249	0	0	0.265464975	0	0	0.89119496	13x27	S6
0.413694335	0.731671713	0	0.212685924	0	0.466272988	0.112250904	0	0	1.122509045	18x27	S6
0.696104158	0.626113165	0	0.110341527	0	0	0.19658497	0	0	1.412453047	20x27	S6
0.789414744	0.875289304	0.337191644	0	0.405980149	0.343521665	0.294941619	0.319574242	0	0	12x27	S6
0.445166474	1.078181322	0.169053227	0.292429246	0	0	0.22279874	0	0	1.005341433	17x27	S6
0.329907732	0.470161936	0.150088496	0.308076386	0	0.450265487	0.108397247	0	0	1.37391286	19x27	S6
0.274920854	0.949738624	0.168589846	0.294213546	0	0	0.207039162	0	0	0	15x27	S6
0.350405997	0.264407539	0.073003909	0.265471288	0	0.219011727	0.174769602	0	0.50582132	5.842703822	24x27	S6
1.163484346	0.957279815	0.458689516	0.864962009	0.308350969	0	0.47411482	0	0.10941486	0.949484232	9x27	S6
0.199668244	0.750135955	0.156150806	0.320520076	0	0	0.112775582	0	0	0.902204658	16x27	S6
0.089061674	0.438841729	0.139301593	0.122724283	0	0	0.100606706	0	0.525751173	3.877037451	22x28	S6
1.358885295	1.139287079	0.442010942	0.657550734	0.398182674	0.867336932	0.336495385	0	0.252506283	0.835213342	11x28	S6
0.654234115	1.090340191	0.282863155	0.931255098	0.668585638	0.282863155	0.068096685	0	0.118620033	0.272386741	10x28	S6
0.488860945	1.274295904	0	0.114999048	0.506382612	0	0	0	0.211449862	0.861687849	20x28	S6
0.351684826	0.7945472	0	0.128713393	0.487563055	0	0.2979552	0	0	1.704753977	21x28	S6
0.792319515	0.333069124	0.149882543	0	0	0.525601424	0	0	0	0.902558372	14x28	S6
0.314885347	0.249314729	0.29461594	0.201579327	0	0	0.106389089	0	0	0.638334536	15x28	S6
0.325508517	0.771582252	0.254564353	0.17417561	0	0	0	0	0	4.508056505	18x28	S6
0.079648169	1.102772253	0	0.255712542	0	0.373733715	0.089972931	0	0	2.338474753	17x28	S6
0.431559929	1.011343465	0.295158465	0.184737935	0	0.405002395	0.097500577	0.309707714	0	1.401345771	12x28	S6
0.43660547	1.302717488	0.435945161	0.105142617	0	0	0.315054916	0	0	0.779256962	16x28	S6
0.50854879	0.762159427	0.154014052	0.210756071	0	0	0.111232371	0	0	0	13x28	S6
0.27591122	0.510025291	0.169111569	0.09842447	0	0	0.103892496	0	0	1.154861028	19x28	S6
1.146304294	1.601514711	0.114482394	0.964598901	0.273175821	0.231148771	0.412133201	0	0.223131838	0.36748226	9x28	S6
0.377297792	0.717110497	0.433761805	0.085582286	0.443471844	0	0.090336857	0	0	1.553752053	20x29	S6
0.487224058	0.988009367	0.139301593	0.095311616	0	0	0.100606706	0	0	2.194352681	21x29	S6
0.306355258	0.412608054	0.468594922	0	0	0	0.103152014	0	0	0.861687849	15x29	S6
0.699548455	0.924232044	0.125490278	0.309141101	0	0	0.199329199	0	0.157874866	1.326336866	12x29	S6
0.294286015	0.287345856	0.140072296	0.191677879	0	0	0.20232665	0	0.176219986	2.535672684	18x29	S6
0.670900634	0	0	0.376166873	0.465056121	0	0.207597724	0	0.165019914	1.609664147	19x29	S6
0.667741948	1.025940899	0.406241812	0.233978719	0	0	0.100224175	0	0	0.859055116	16x29	S6
0.540873886	0.431572187	0.410401115	0.093600254	0	0	0.127706548	0	0	1.072930523	17x29	S6
0.544225656	1.206082526	0	0.192920884	0.822215038	0	0.185418998	0.266010747	0.145876861	0.370837996	11x30	S6
0.777761716	0.645928415	0.129516048	0.354464973	0	0	0	0	0.162939544	0.467999479	14x30	S6
0.444987192	1.390749074	0.283416963	0.088380624	0	0	0.093290659	0	0	0.559743953	15x30	S6
0.778244099	1.028198069	0.36961477	0.084298105	0	0	0.088981334	0	0	0.747923328	16x30	S6
0.431550208	0.871942792	0.42983981	0.177868141	0	0	0.281624556	0	0.213718341	0.938748521	17x30	S6
0.179895405	0.242693871	0.53769201	0	0	0	0.277676907	0	0.161231752	1.853602276	19x30	S6
0.63988449	1.194843015	0	0.182925944	0	0.401029954	0.114700267	0	0	1.023175928	13x30	S6
0.65375644	1.101828064	0.297735802	0.176638495	0	0.468697321	0.281344284	0	0.146766551	1.684934352	18x30	S6
1.2488704	1.564154649	0.233923675	0.427562248	0	0	0.112629917	0	0.098097025	0.371578028	8x30	S6
1.251018508	1.366280063	0.346672285	0.350247942	0	0	0.232599667	0	0.342926051	0.620265779	10x30	S6
0.330555414	1.268268401	0.16275564	0.185418469	0	0	0.177685695	0	0	0.391438991	12x30	S6
0.87304268	1.684120004	0	0.222574865	0	0.27712917	0.133432563	0.211922307	0	0.792431907	7x30	S6
1.281793028	1.093609924	0.290260926	0.43040124	0	0.580521853	0.366911471	0	0	1.593339493	10x31	S6
1.691741121	1.858462766	0.253314541	0.30016242	0.245750105	0.733762902	0.19303101	0	0.115742193	0.968620331	9x31	S6
0.89361621	1.371339071	0.131656899	0.393092619	0.379555735	0	0.172402447	0	0	0.963340166	8x31	S6
1.351472435	1.236333636	0.578886543	0.373805466	0	0.270236122	0.277549431	0	0	0.294871485	7x31	S6
1.293927108	1.764983232	0.095184992	0.195379721	0	0.285554977	0.137489433	0.218365571	0.119748861	0.274978867	14x31	S6
1.265347601	1.464540078	0.166302867	0.433436822	0	0.21513632	0.199832941	0	0.090218457	0.77583632	6x31	S6
0.730523387	1.593938584	0.151207414	0.433499841	0	0	0.242208309	0	0.17174776	0.161472206	15x31	S6
1.829239784	1.572798034	0.567183529	0.591941729	0	0	0.267354758	0	0.108938004	1.230164939	17x31	S6
1.601985732	1.109572101	0.296175481	0.354394814	0	0	0.213904514	0	0	0.53326438	16x31	S6
0.24559989	1.027308785	0	0.367590176	0	0.55993146	0.184957942	0	0	0.997173584	12x31	S6
1.333292997	2.339460426	0.426949904	0.37537109	0	0.50214055	0.241771376	0	0	0.793675642	13x31	S6
0.739892675	1.332560584	0.340567028	0.377723228	0	0.301592329	0.217816682	0	0.126474203	0.470876485	18x31	S6
1.480220442	1.834252488	0.185132378	0.566034715	0	0.555397133	0.555521564	0	0.116454238	1.293865867	11x32	S6
0.528852986	1.441563136	0	0.152042643	0	0	0.276429089	0	0.170870249	1.034326548	10x32	S6
1.041437343	0.99806942	0.300862063	0.472302346	0	0	0.317859294	0	0.175186497	0.759528632	9x32	S6
1.212063827	2.361220746	0.30401953	0.49636905	0	1.103216469	0.230027211	0	0.117374987	0.621505499	13x32	S6
1.28061329	1.998874966	0.081227564	0.477702776	0.287988635	0	0.203285038	0	0	0.654600343	12x32	S6
2.065107416	2.528460864	0.332954789	0.435599559	0	0.41423608	0.362393048	0	0.12258335	0.429399257	14x32	S6
1.357491035	2.048070907	0.415322808	0.484074607	0	0.282501928	0.136019447	0	0.148864956	0.498790852	15x32	S6
1.517506084	1.149458577	0.28948189	0.693871488	0.342114961	0.362241386	0.296276514	0	0.242791263	0.557520677	16x32	S6
2.467027744	2.556451863	0.459575004	0.615881028	0	0.209801765	0.107239171	0	0.150249291	0.35479539	11x33	S6
0.822991385	1.075618183	0.232034717	0.141994243	0.367894174	0	0.224824218	0	0.130543094	1.156167982	9x33	S6
1.183472129	1.403626034	0.101979804	0.226054251	0	0.611878826	0.091308659	0	0	0.919138127	14x33	S6
1.433986004	1.912889226	0.138324184	0.444541533	0	0	0.211418227	0	0.112710448	0.328039737	13x33	S6
0.83720848	1.689841569	0.105311952	0.521187491	0	0.38959156	0.228175895	0	0.13248923	0.152117264	15x33	S6
1.307017566	2.361711721	0.089211983	0.276924851	0	0.339468533	0.128861753	0	0	0.678894825	12x33	S6
0.560193845	1.008191847	0.14655179	0.450161262	0	0	0.263484303	0	0	1.007695399	9x34	S6
2.839610207	1.509055528	0.660638864	0.572591944	0.249621056	0.447348947	0.618574913	0.15048692	0.327826159	0.094751024	14x12	S7
1.907044506	1.699987964	0.311447649	0.323504005	0	0.169287004	0.709809282	0	0.239873324	0.163017115	22x12	S7
2.14502386	1.078968492	0.467775015	0.336609465	0.368998762	0.686884016	0.795865034	0	0.265411422	0.075166414	16x12	S7
1.60337081	0.556703828	0.376010614	0.31614927	0	0.802375744	1.192326652	0	0.249983294	0.095672619	17x12	S7
2.191894412	1.369233286	0.472457013	0.370380963	0.488343893	0.590942911	0.830946518	0	0.201776987	0.198954919	15x12	S7
1.807121863	0.803748941	0.418887451	0.429618443	0.257926613	0.505364626	0.446585084	0	0.27456704	0	20x12	S7
0.806305836	0.312776552	0.457711941	0.296314628	0	0.649612839	0.763368913	0	0	0	18x12	S7
1.576498882	1.474206343	0.2128237	0.258160723	0.754556756	0.28298387	0.443663504	0	0	0	19x12	S7
2.055039992	1.612716906	0.366871033	0.345787541	0	0	0.649442318	0	0.343791491	0	22x13	S7
1.384430132	1.212838502	0.82404728	0.644778236	0	0.250558359	0.439320829	0	0.10507286	0	19x13	S7
1.492796272	1.016172376	0.878531683	0.364418179	0.809292321	0.456523873	1.111770177	0	0.095722748	0	12x13	S7
2.150257612	1.317977508	0.523257499	0.33781113	0	0	0.523434763	0	0.088733799	0	13x13	S7
2.099626711	0.866768729	0.875298293	0.336752447	0.222110527	0.579478091	0.614610164	0	0.106583246	0	14x13	S7
1.589493416	0.589969862	0.741793134	0.523883928	0	0	0.444582816	0	0.331900536	0	18x13	S7
1.6944945	0.770146557	0.66966089	0.344718686	0.434061334	0.61669976	1.012607569	0	0.303400431	0.208509613	20x13	S7
1.822251824	0.88787321	0.332109474	0.125286447	0	0.40948768	0.747782396	0	0.2860082	0.098580367	21x13	S7
2.166382476	0.978107122	0.615133416	0.184921222	0.296315706	0.361236865	0.833803092	0.114596674	0.446661619	0	23x13	S7
2.381934806	1.068903288	0.305711727	0.303627702	0	0.23155938	0.871159563	0	0.307982246	0.272903348	24x13	S7
1.600189127	0.69801036	0.751748672	0.273378785	0.219719526	0.532432573	0.904391841	0.142171458	0.417508032	0	15x13	S7
0.586294521	0.909682596	1.153835475	0.346639204	0	0.622386079	0.083604119	0.210376269	0	0.264918265	17x13	S7
1.75031239	0.559442495	0.313212607	0	0	0	0.572221723	0	0.121179304	0	16x13	S7
1.61569493	0.68060268	0.400543527	0.377341322	0.349698358	0	0.721977892	0	0.189911542	0.109023293	11x14	S7
1.51886803	0.890281115	0.379481551	0.228885248	0	0.200714756	0.805802165	0	0.168341408	0	20x14	S7
1.412207543	1.569957642	0.236292814	0.146050137	0.252268419	0.281962655	0.59092168	0	0.314902481	0.102776023	21x14	S7
1.225285065	0.982472343	1.22590279	0.235931284	1.316473811	0.962321015	0.348516037	0	0.173283317	0	13x14	S7
2.075010591	1.474882513	0.929675705	0.406680549	0.723624702	0.403794843	0.479442454	0.156075916	0.199584013	0	14x14	S7
1.399066462	1.149705228	0.714382998	0.3650703	0.301264109	0.254915784	0.464522392	0	0.213800335	0.122737229	15x14	S7
1.588820801	0.74746096	0.729085491	0.4900008	0	0.866360587	0.371625498	0	0.21036009	0	16x14	S7
0.826037522	0.959836189	0.792373929	0.110335378	0.285868935	1.038020371	0.191661232	0	0	0.116465122	17x14	S7
1.245889033	1.021735135	0.427428763	0.363892177	0.808124186	0.297501556	0.571900738	0	0.095584581	0	18x14	S7
1.208486927	0.821591101	0.440548525	0.086611509	0	0.236281614	0.475963544	0.18068594	0.128490476	0.227530443	19x14	S7
1.40914069	0.810758165	0.158938412	0.217494669	0	0.476815235	0.779128363	0	0.229415218	0.148613805	22x14	S7
1.075440939	1.002167829	0.652217563	0.222280393	0	0.208566188	1.109143927	0	0.17492648	0	24x14	S7
1.994901626	1.080644944	0.386655389	0.154707164	0	0.22611047	0.630376241	0.172908007	0	0	25x14	S7
1.418260635	1.574131674	0.489595849	0.684712074	0.530226386	0.517970803	0.421600312	0	0.094072423	0.216018157	12x14	S7
0.945635203	0.324839819	0.322514967	0.163203758	0.428318876	0.790363239	1.106796485	0	0.559418825	0.312996569	22x15	S7
1.430049997	0.881064576	0.262945567	0.297681555	0	0.381360863	0.44241284	0.235493283	0.258282956	0	10x15	S7
1.321026228	0.760589103	0.665965074	0.412304666	0.356081303	0.374486804	0.65419008	0	0	0	11x15	S7
1.49977791	1.215150494	0.438093118	0.160683392	0.277544041	0.234844958	0.978735523	0	0.196966739	0.113073498	12x15	S7
0.989114005	1.236435982	0.778700614	0.238548862	0	0.261486253	0.233680057	0	0	0	14x15	S7
0.669639522	0.950200722	0.466642368	0.176638495	0.413614826	0	0.120422398	0	0.146766551	0	15x15	S7
0.554795051	0.723255835	0.776043039	0.325360961	0	0.676164353	0.244170461	0	0.214873264	0	16x15	S7
1.479453696	0.396461952	0.766776502	0.272940242	0.290057064	0.806971505	0.388541836	0.187683983	0.235483931	0.118171397	17x15	S7
0.86768602	0.714980747	0.19325033	0.057996639	0.300528039	0.254292956	0.753486475	0	0.213277963	0	20x15	S7
0.900948702	0.698644918	0.511601398	0.249923346	0.262466006	0.582487419	0.959416463	0.169830945	0.326132154	0.217495372	21x15	S7
1.16335077	0.854927431	0.350194997	0.074248581	0.384742646	0.32555147	0.341880228	0	0.136521584	0	9x15	S7
1.051681287	0.753178645	0.729087725	0.343059144	0	0.555397133	0.284814948	0	0.178020358	0.267413435	13x15	S7
0.77860507	0.817555442	0.373403423	0.119581921	0	0.333729175	0.31514848	0	0.139950944	0.126225361	18x15	S7
1.229352151	1.241469285	0.349886176	0.416440198	0.176633174	0.597835359	0.954498579	0	0.292971132	0.215884991	23x15	S7
2.086530405	1.032397128	0.445968271	0.265181864	0	0.58136024	0.889699006	0	0.144497164	0	25x15	S7
1.877650924	0.858719889	0.407994373	0.126660746	0.286509529	0.24243114	0.511143462	0	0.203329343	0	26x15	S7
1.79137075	0.745739338	0.223949095	0.169031512	0	0.293239979	0.578962261	0	0.122971604	0	27x15	S7
0.625461296	0.54542504	0.264671157	0.190839137	0	0.241197036	0.481481156	0	0.303441432	0	19x15	S7
1.203943966	0.7863279	0.585265029	0.149571341	0	0.732143877	1.015721226	0	0.153514039	0.264385289	24x15	S7
0.576722449	0.206670276	0.236407398	0.16175243	0	0.473459401	0.463050301	0	0	0.170738676	11x16	S7
0.802403138	0.462621538	0.214480673	0.240591002	0.423347849	0.179108705	1.153579081	0.273930961	0.552150384	0.086237525	22x16	S7
0.538463222	0.656722565	0.673755243	0.285979085	0.246981937	0.626954147	0.990587865	0	0.175277503	0.201244541	20x16	S7
0.892677148	0.192789063	0.233221579	0.053190886	0	0.633629633	0.920987473	0	0.352052381	0.224583743	21x16	S7
1.200452223	0.959195951	1.070639402	0.598959859	0.757605818	0.263132042	0.281020317	0.20121862	0.268827871	0.126693205	9x16	S7
0.668002814	0.88649502	1.389456058	0.269993843	0.861739415	0.599425641	0.251032954	0	0.203852335	0.234052681	10x16	S7
0.543636504	0.307053951	0.251795206	0.479992501	0	0	0.419322852	0	0	0	12x16	S7
0.79990767	0.493559027	0.683916068	0.260609842	0	0	0.410040378	0	0.132990408	0.610770761	13x16	S7
0.689194962	0.476307961	0.354432725	0.15041304	0	0.329751665	0.317538641	0	0	0.15876932	14x16	S7
0.275579495	0.244019859	0.143678198	0.294918407	0	0	0.329545104	0	0	0.207535175	15x16	S7
1.260947387	1.157388902	0.433956093	0	0	0.289094736	0.522203376	0	0.242466553	0	16x16	S7
1.276294744	1.098647531	0.414510359	0.230083691	0	0.774125905	0.526019204	0	0.423057109	0	18x16	S7
1.046326623	0.996320504	0.786985721	0.264652461	0.425280524	0.765971018	0.851420686	0.166938568	0.211978172	0	19x16	S7
1.079169307	0.490635063	0.269621481	0.335497589	0	0.420293683	0.866542985	0.160700526	0.292994881	0	23x16	S7
1.230183764	0.767857036	0.40035031	0.057915905	0	0.253938967	0.429783442	0	0.212981069	0.12226691	24x16	S7
1.460312185	0.506647701	0.349719533	0.223174036	0.289111819	0	0.589305495	0	0.102588065	0.117786297	25x16	S7
1.418462686	0.593945687	0.56448402	0.252748145	0.678169764	0.251413177	0.181576183	0	0.105431332	0	26x16	S7
1.471790122	0.67050355	0.406568755	0.061346077	0.317884218	0.268978954	0.246770906	0.205689788	0.112797626	0	27x16	S7
1.687901012	0.798338695	0.396201096	0.13554248	0	0.297150822	0.071536309	0.227232981	0.24922327	0.143072618	28x16	S7
1.170049536	1.233679237	0.251585118	0.172137186	0	0	0.709613432	0.19238862	0.31651031	0.484534302	29x16	S7
1.077828147	1.355102036	1.073061031	0.142216336	0.4553677	0.935345901	0.075058622	0	0	0	17x16	S7
2.258648353	1.525029216	0.626592887	0.334896187	0.425487394	0.180954833	0.438444168	0.138377225	0.255115586	0	9x17	S7
0.588457041	0.545132608	0.377399498	0.172147139	0	0	0.090855435	0	0	0	11x17	S7
1.350151593	1.042659024	0.615251961	0.269314286	0.348884416	0.59041978	0.390480251	0	0.247595392	0.142138095	10x17	S7
1.974317847	1.278342811	0.144412609	0.148212941	0	0.501987918	0.516765052	0	0.09084019	0.172355058	25x17	S7
1.952700961	0.786769089	0.465132208	0.096148797	0.249112793	0.700654821	0.803798545	0	0.176789724	0.101490397	26x17	S7
0.867736773	0.383582724	0.349069283	0.174871141	0.522726129	0	0.376855983	0	0.16704409	0.156209912	12x17	S7
0.736686391	0.639234478	0.244888502	0.194737869	0	0.367332753	0.293988598	0	0	0	14x17	S7
1.279178327	1.131753959	0.293847031	0.067017744	0.347273764	0.366770047	0.311023124	0	0.123226174	0.141481904	17x17	S7
1.133040699	1.018235804	0.557932074	0.283043342	0	0	0.332871996	0	0.341964224	0	20x17	S7
1.665442147	0.74807635	0.344863011	0.274874711	0.284870155	0.354196513	0.706822041	0	0.101082958	0.116058211	21x17	S7
1.298774434	0.717029662	0.341790987	0.26187755	0	0.538166143	0.611782032	0	0.225682576	0.129558516	23x17	S7
1.898457569	0.444541033	0.517860578	0.305302619	0	0	0.280282891	0	0	0.117978414	27x17	S7
1.639256894	1.128787148	0.226174877	0.4473601	0.267297582	0.790361347	0.400192832	0	0	0.25123579	29x17	S7
1.490440938	0.92342866	0.154602034	0.227488185	0	0.231903051	0.463440466	0	0.097249666	0.111657024	30x17	S7
1.139879669	0.468192821	0.811478139	0.254333868	1.009560891	0.636462767	0.285678116	0	0.10941486	0.125624469	13x17	S7
1.481948678	0.944289027	0.450042351	0.123169485	0.31912094	0.980607836	0.130012235	0	0	0	15x17	S7
1.420193277	0.956270615	0.628230924	0.213102227	0	0.311457102	0.103233241	0	0.130611043	0	16x17	S7
0.909503733	0.723540403	0.653133828	0.346120342	0	0.794013471	0.414595542	0.184444792	0.101147144	0.116131906	18x17	S7
1.200499813	1.224811592	0.330309642	0.346994343	0.315451816	0.266920768	0.274319734	0	0	0	19x17	S7
0.730897857	0.801045791	0	0.200725222	0	0.38458672	0.663360938	0.206008801	0.225945137	0.129709245	24x17	S7
0.745232968	0.53729573	0	0.140684318	0	0	0.184263134	0	0.129338808	0	28x17	S7
1.542951874	1.338837537	0.416809343	0.516531384	0	0.659364614	0.879863104	0	0.098994833	0	9x18	S7
1.904312736	1.28725839	0.657544999	0.528460276	0.231615729	0.57374544	1.266847502	0.299738002	0.328744905	0.188723927	8x18	S7
1.81975954	1.128276648	0.450953244	0.484656225	0.553244019	0.234064777	0.700430848	0	0	0.225395711	10x18	S7
0.713109174	0.509718114	0.333497949	0.229830866	0	0.826827781	1.168630854	0	0.346734231	0	12x18	S7
1.615395821	1.228785491	0.475454476	0.475064495	0	0.622459321	0.990105983	0	0.329645609	0	14x18	S7
1.748595126	0.852655696	0.325663295	0.27833244	0	0	0.311785648	0.219417047	0.120325477	0.138151474	15x18	S7
1.959045725	0.9609209	0.247628967	0.225907128	0	1.061314582	0.570617698	0	0	0.238457524	21x18	S7
1.330523347	0.533684653	0.233376703	0.226238397	0	0.291838248	0.544414365	0	0.275316973	0	22x18	S7
1.182251417	1.123605531	0.373625024	0.300513279	0.259534196	0.649886816	1.142992199	0	0.230814106	0.105736154	11x18	S7
0.484595787	0.691974123	0.962500707	0.281948651	0.781716542	0.273019609	0.46519409	0	0.144718763	0	13x18	S7
1.061150416	0.553822341	0.12008234	0.131168449	0.339845528	0	0.57843672	0	0.241180697	0	19x18	S7
0.488031733	0.152445227	0.105539003	0.16122509	0	0	0.33319417	0	0.182078124	0.152445227	27x18	S7
2.284760961	1.211571043	0.69296534	0.400211241	0.782775458	0.65269354	0.906949446	0.30097095	0.138374277	0.15887417	7x18	S7
1.930241378	0.561758338	0.690670478	0.206052402	0.355908695	0.41805736	0.289999677	0	0	0.144999839	16x18	S7
1.024278793	0.339349893	0.832936808	0.067079559	0.347594077	0.294118065	0.523705951	0.224913815	0.246679668	0	17x18	S7
1.160305923	1.131733226	0.644718515	0.224586008	0.313072302	0	0.463679708	0	0.111090172	0	20x18	S7
1.474557266	0.431832854	1.328654702	0.339114272	0.502065286	0.637236709	0.453456321	0	0.267228297	0.102272558	23x18	S7
0.977623779	0.449816175	0.497690518	0.097896447	0	0.709222193	0.292311625	0	0.148707879	0.170738676	24x18	S7
0.789142984	0	0	0.260165951	0	0	0.256650051	0	0	0	25x18	S7
0.937366461	0.890112644	0.220618965	0.150949818	0	0	0.267436531	0	0.138776446	0.354337072	26x18	S7
0.405510941	0.402625688	0.15188872	0	0	0	0.274846305	0	0.319176354	0	28x18	S7
0.949032191	0.488049979	0.253410566	0.231181569	0	0.506821132	0.672445818	0	0.396483237	0	29x18	S7
0.782088544	0.187162119	0.54969506	0.249174333	0.459397929	0.630181927	0.151710464	0	0	0.303420928	18x18	S7
2.490230757	1.84830646	0.494277124	0.75891169	0.429320409	0.561786463	0.648073388	0.115320838	0.211247834	0.072609417	9x19	S7
2.330105767	1.062904112	0.473517698	0.301611124	0.316357706	0.836272802	0.843692519	0.1474136	0.277193808	0.128886473	8x19	S7
1.657310804	1.164424648	0.341846504	0.353576243	0.25019605	0.63511305	1.046230571	0	0	0.13484839	10x19	S7
1.356611992	0.874344621	0.227339851	0.108852356	0	0.344589041	1.146956339	0	0.25758096	0.13121905	11x19	S7
1.402079353	0.803859058	0.199611866	0.13657654	0	0.299417799	0.31645229	0.284883565	0.376686909	0.179371134	15x19	S7
0.570021658	0.840598973	0.222893084	0.076252897	0.395128649	0.334339626	0.321956677	0	0.14020694	0	20x19	S7
0.912617226	0.374826203	0.454218408	0.088774627	0.460013977	0.778485192	0.187413102	0	0.163230766	0	22x19	S7
0.788941616	0.547059461	1.577007601	0.429165647	0.927751639	1.093522576	0.388247185	0	0.199830405	0	23x19	S7
0.991833324	0.500485886	0.32188072	0.220234177	0	0	0.250242943	0	0	0.154979606	26x19	S7
2.371669296	1.331396729	0.90459703	0.59723468	0.619161097	0.523905543	0.770156861	0.13354455	0.073234108	0.168167211	7x19	S7
0.45280125	0.425207834	0.412412587	0.188628155	0.418498125	0.354113798	0.472819643	0	0	0	14x19	S7
1.067833913	0.730200083	0.153480244	0.250935031	0	0	0.71850443	0	0.143406312	0	21x19	S7
0.836476369	0.437852649	0.253066156	0.086575264	0	0	0.274155003	0	0	0	25x19	S7
0.389335694	0	0.121792192	0.0833315	0	0.365376575	0.633744572	0	0	0	27x19	S7
1.491142637	0.443323424	0.410184985	0.314992959	0.544078748	0.724094338	0.754011047	0	0.633524214	0.189370819	12x19	S7
1.452219057	0.51604059	0.532838004	0.321936514	0	0.414086428	0.910061407	0	0.112363677	0	13x19	S7
0.405581992	0.176055517	0.121884589	0.083394719	0.432136269	0	1.015006544	0	0.153338676	0	16x19	S7
1.222322547	0.804174564	0.343742751	0.155713541	0	0	0.220076085	0	0.127786114	0	17x19	S7
1.276819338	0.707479714	0.443140008	0.189926176	0.328054305	0.277584412	0.302104186	0	0.232812732	0.267303507	18x19	S7
1.120821828	0.692094554	0.288404413	0.12065362	0.397319618	0.600703381	0.218690679	0	0	0	19x19	S7
0.978944628	0.97911676	0.431996218	0.148157314	0	0	0.078194138	0	0.136209144	0.469164828	24x19	S7
0.389199343	0.197293731	0.335571756	0.382669547	0	0.335571756	0.880116297	0	0.14072364	0	28x19	S7
1.728751888	0.724569799	0.171756344	0.058758749	0	0.257634515	0.496700324	0	0.108040281	0.248092496	29x19	S7
1.07280506	1.004056429	0.359224643	0.283284272	0	0.612129446	0.808657551	0	0.098304548	0.112868185	9x20	S7
0.661047622	0.387998549	0.24346995	0.554020595	0	0.328203829	0.316048131	0	0	0	22x20	S7
2.545859338	1.141075784	0.72559722	0.424269308	0.414426024	0.89785191	0.540358605	0	0.408840865	0	8x20	S7
1.091602675	0.829755328	0.641284083	0.094827304	0.245688925	1.451505507	0.795870741	0	0.261539823	0.400381952	10x20	S7
0.606963356	0.572487486	0.231133599	0.079072021	0.497729861	0.346700398	0.250394732	0	0.14539049	0	11x20	S7
0.457717591	0	0.139994465	0	0	0.345553676	0.646706253	0	0.144909606	0	14x20	S7
0.500576802	0.213240218	0.457961299	0.074121019	0.768163289	0.324992161	0.276547049	0	0	0	15x20	S7
1.379889385	1.240945439	0.458907933	0.698500049	0.363390711	0.380877452	0.165716754	0	0.257890182	0	20x20	S7
0.53763221	0.470462016	0.250366939	0.359718435	0	0	0.434113233	0.287185607	0	0.940226151	23x20	S7
0.614941409	0.195885963	0	0	0	0.332719923	0.836679889	0	0.13952771	0.160198481	28x20	S7
1.825264962	0.65122379	0.074838635	0.169428507	0.265336978	0.449031809	0.313826805	0	0.311529836	0.216200501	29x20	S7
0.881721015	0.401426375	0.719248138	0.12473786	0.515161129	0.688434748	1.393329229	0	0.091399555	0	12x20	S7
0.815209299	0.6662437	0.461245638	0.240910097	0	0.327438799	0.602557431	0	0	0	13x20	S7
0.547547255	0.550707185	0.168936825	0.423416461	0.421165649	0	0.361146595	0	0.149445875	0	16x20	S7
0.799845208	0.902334298	0.617451811	0.279663755	0	0.613109002	0.442800946	0	0	0	17x20	S7
0.835811012	0.448928728	0.521860853	0.261180695	0.785481378	1.329276179	0.268452485	0	0	0.160005466	18x20	S7
0.185038917	0.38176959	0.304242823	0.288443217	0	0	0.304467841	0	0	0	19x20	S7
1.151356678	0.837389255	0.968162226	0.423785341	0	0	0.39045981	0	0	0.51807164	24x20	S7
0.849052739	0.571368889	0.416579911	0.28502836	0	0.312434934	0.318569602	0	0	0.150431635	25x20	S7
0.755429057	0.634558617	0.779495084	0.459554429	0.939286043	0	0.155766883	0	0	0	26x20	S7
0.333179542	0.77398687	0.228420971	0.078144016	0	0.342631457	0.605923471	0.262012291	0	0.164970701	27x20	S7
0.586825533	0.637515629	0.390602657	0.166789437	0	0.365653766	0.088027759	0	0	0	21x20	S7
1.204453968	0.832715366	0.968407067	0.465806153	0.804574264	0.926904452	0.49191771	0	0.285494094	0.098389092	8x21	S7
1.509808356	1.117564623	0.461570662	0.166155254	0.519632908	0.728526884	0.58574005	0	0	0.105851148	9x21	S7
1.215116689	1.108548901	0.870931097	0.253578058	1.393136542	0.876894918	0.525854668	0	0.110100692	0.094169215	10x21	S7
0.83265563	0.622792909	0.792291767	0.272377772	1.492667393	0.433352935	0.673626402	0	0.090864325	0	11x21	S7
0.585959095	0.435896143	0.130928589	0.358330875	0	0	0.341336606	0	0	0.378238146	20x21	S7
0.821873452	0.732877874	0.145537586	0.165049552	0.427628386	0	0.261328458	0	0	0.38443993	22x21	S7
0.668394463	0.832832707	0.517871271	0.259791373	0	0.414528561	0.263604982	0	0	0.163811069	12x21	S7
0.633299544	0.210352425	0.120702406	0.082585856	0	0	0.831228451	0	0	0	17x21	S7
0.486503642	0.784348824	0.575092095	0.14395654	0	0	0.256225041	0	0	0	18x21	S7
0.594414263	0.640795524	0.452481616	0.077398171	0	0	0.958537286	0	0.142312766	0.199162953	19x21	S7
1.006702681	1.28911582	0.651039449	0.214333928	0.370213149	0	0.301655159	0	0	0	21x21	S7
0.863813997	1.110088827	0.191286656	0.147452096	0	0.286929984	0.501258307	0.219417047	0.120325477	0.276302948	23x21	S7
0.549269738	0.713101405	0.415399302	0.40541735	0	0.681313299	0.082009934	0	0	0	25x21	S7
0.332820768	0.227226879	0.117708801	0.0805376	0	0	0.500220891	0	0	0.170023823	28x21	S7
0.808947786	1.012034451	0.637297564	0.346897368	0.325389917	0.347510874	0.451223301	0	0	0.132566262	13x21	S7
0.830442103	0.857195428	0.256762341	0.071071091	0	0.696762912	0.457389095	0	0.130679103	0	14x21	S7
0.61884732	0.33490049	1.06538398	0.28080219	0.684535777	0	0.296402311	0	0	0.139442473	15x21	S7
1.163302231	1.217610501	1.107355294	0.441780573	0	0.288069918	0.208050497	0	0.151292774	0	24x21	S7
0.200298141	0	0.156643418	0	0	0	0	0	0	0.226262714	29x21	S7
0.251420659	0.568024451	0.736825318	0.134532107	0.348560458	0.884807318	0.319606083	0	0.154280035	0.142006113	16x21	S7
0.668835447	0.796401379	0.864572698	0.33434821	0.658821646	0.55746447	0.628094535	0	0	0.402613228	10x22	S7
0.475877512	0.894779351	0.944414108	0.171820426	1.479240175	0.895990456	0.427820077	0	0.220343298	0	11x22	S7
1.069847749	1.111483145	0.49229599	0.523431541	0.904109026	0.836218204	0.3344494	0.195003908	0.106937627	0	9x22	S7
0.744797099	1.348419938	0.235745938	0.241949779	0	0	0	0	0	0.170260955	20x22	S7
0.616627135	0.929432822	0.560474419	0.236823803	0	0	0.1548064	0	0.13483138	0	21x22	S7
0.723864611	0.617409692	0.754798996	0	0.446017588	0	0	0	0	0.545132608	22x22	S7
0.537204266	0.816375697	0.378803694	0.232381443	0.37238023	0.945272891	0.075855232	0.240951913	0	0.151710464	12x22	S7
0.705555878	1.029372956	0.925657713	0.397377683	0.343189817	0	0	0	0.121777032	0	13x22	S7
0.567311945	0.836500754	0.528395426	0.245589597	0	0.358938642	0.345644618	0	0.150522656	0	14x22	S7
0.683634934	0.886134377	0.724843582	0.382332847	1.171372028	0.305939413	0.073652081	0	0.128297173	0	15x22	S7
0.901266269	0.164970701	1.003318719	0.078144016	0.809856171	0.342631457	0.383950405	0	0	0	16x22	S7
0.090994113	0.411158585	0	0.097379665	0	0	0.568786304	0	0.179052932	0	17x22	S7
0.620013325	0.631458109	0.50229468	0.154894301	0.401317053	0	0.08174977	0	0	0.16349954	19x22	S7
0.321717605	0.76298202	0.150818823	0.189265396	0	0	0.39978204	0	0	0.545132608	18x22	S7
0.852558124	0.865366649	0.649278144	0.344971255	0	0	0	0	0.150741287	0.34614666	23x22	S7
0.998066998	0.919206632	0.564710032	0.776442976	0.916709553	0	0.186737131	0	0.108428012	0.248982842	24x22	S7
0.54756791	0.353456534	0.122350339	0.251140169	0	0	0.37148149	0	0.15392462	0.212778179	22x23	S7
0.848617138	1.07596175	0.864209166	0.149971781	0.518084333	0	0.307194948	0	0	0	11x23	S7
0.714163181	1.08505574	0.772029067	0.527929165	0.710603786	0.298917345	0.510272222	0	0.096140457	0	9x23	S7
0.901631662	0.407816134	0.87265611	0.313646883	1.072102328	0.413112214	0.571111066	0	0.265311233	0.198905881	10x23	S7
0.319921089	0.587028114	0.118874943	0.179700718	0.421465706	0	0.487000425	0	0.149552347	0.207659932	14x23	S7
0.616543582	0.207784993	0.169111569	0	0	0	0.207784993	0	0.361948052	0	20x23	S7
0.865454932	0.738510443	0.534982999	0.516983095	1.199835247	0.472563228	0.21467222	0	0.099085838	0	12x23	S7
0.463404811	1.097105344	0.920691544	0.402291778	0.694867616	0.733820873	0.141547107	0	0.123282964	0	13x23	S7
0.340542076	0.420988204	0.198589472	0	0	0	0.335768939	0	0.167524731	0.19234321	15x23	S7
0.715705319	0.37378178	0.571983237	0.649973346	0.370800186	0	0.51261923	0	0	0	16x23	S7
0.300955279	0	0	0.129086569	0	0	0.214461287	0	0	0	17x23	S7
0.820204874	0.317351062	0.404066221	0.150324187	0	0	0.471811722	0	0.276402538	0	18x23	S7
0.805122056	0.344576329	0.647583764	0.289830084	0	0	0.216246188	0	0.125562303	0	19x23	S7
0.71575712	0.549692609	0.192120263	0.34717428	0	0.380556422	0.384543714	0	0.159588177	0	21x23	S7
1.428511329	0.616428381	0.436839345	0.482083498	0.38719851	0	0.157747541	0	0	0.157747541	23x23	S7
0.957121518	1.28889623	1.072251413	0.383246607	1.207461478	0.884715182	0.432504605	0.161190631	0.088394862	0	10x24	S7
0.817904298	1.453317995	0.996413176	0.563182622	0.675462368	0.89501573	0.347212043	0	0.159786797	0.091729457	11x24	S7
0.664857777	1.297423687	0.848164214	0.38691524	0.859253325	0.94160602	0.465857197	0	0	0	9x24	S7
0.666018551	0.188088572	0	0.462639435	0.46167195	0	0.094044286	0	0	0.412417534	22x24	S7
0.586529756	0.714479468	0.803030372	0.322888281	0	0.268771069	0.533357354	0	0.112710448	0.129408293	12x24	S7
0.460080522	0.334528225	0.397443935	0.509626431	0	0	0.78854501	0	0.145681647	0	15x24	S7
0.401157446	0.36252747	0.150503997	0.429308846	0	0	0.199329199	0	0	0.579922132	18x24	S7
0.256537819	1.13785599	0.572095116	0.264443943	0.427312702	0	0.26113554	0	0	0.34818072	20x24	S7
0.639772205	0.190884795	0.446947478	0	0	0	0.227166091	0	0	0	21x24	S7
0.682560789	0.78745835	0.276871116	0.243486597	0	0	0.360656915	0	0.149233721	0.17134242	13x24	S7
0.282526083	0.602051617	0.18102972	0.089337405	1.014832871	0	0.424150265	0	0	0	14x24	S7
0.104182482	0.177962667	0.148178303	0.084298105	0.436817456	0	0.206668952	0	0.154999742	0.177962667	17x24	S7
0.79424938	0.469971211	0.675371193	0.222617942	0.3845219	0.650729369	0.313314141	0.248808288	0	0	19x24	S7
1.347546926	1.814023765	0.635144347	0.373038079	0	0.563698462	1.191819896	0	0	0.122352046	10x25	S7
0.927593413	1.48986705	0.729663084	0.622902033	0.329958089	0.210895054	0.541569759	0	0.088439862	0.101542063	11x25	S7
0.891461033	1.065400498	0.81230884	0.228324415	0.674362221	0	0.561859802	0	0.23928982	0	12x25	S7
0.423244624	0.624803867	0.127390524	0.261485812	0	0.457307722	0.212784557	0	0	0	15x25	S7
0.731774574	0.91015943	0.374967482	0.288178982	0.597316434	0.505421598	1.004224403	0	0.317926489	0.48670228	13x25	S7
0.405581992	0.352111034	0.268718068	0.166789437	0	0	0.176055517	0	0	0	16x25	S7
0.815054608	0.458974719	0.277694231	0	0	0	0.118482057	0.376354769	0	0	14x25	S7
1.026526946	0.954159597	0.389377917	0.124983723	0.323821464	0.274002777	0.480482709	0.209531536	0.229808781	0	11x26	S7
0.616492386	0.886521464	0.43858651	0.467197359	0.345685589	0.777015661	0.48563498	0	0.307270179	0	12x26	S7
0.357424118	0	0.164977672	0.286879884	0	0	0.321028978	0	0	0.440179519	15x26	S7
1.483069155	0.987616445	0.682744127	0.28061523	0.290819421	0	0.685896381	0	0.545622547	0	11x27	S7
0.990692134	0.671085401	0	0.18543391	0.240221202	0.877015683	1.682358373	0	0.255719344	0	12x27	S7
0.368772742	0.416576616	0	0.098662883	0	0	0	0	0	0	14x27	S7
0.474896775	0.47253424	0	0.098188375	0	0	0.347411947	0	0	0	13x27	S7
2.418646091	1.162020179	0.702031726	0.479632393	0.234778255	0.307484447	1.119745663	0	0.083308413	0.447360904	9x2	S8
2.418646091	1.162020179	0.702031726	0.479632393	0.234778255	0.307484447	1.119745663	0	0.083308413	0.447360904	9x2.1	S8
2.027491659	0.888402829	0.551612119	0.485453285	0	0.372095946	1.006106305	0.175366047	0.288505432	0.552078295	10x2	S8
2.429576042	0.6851484	0.482130161	0.517796064	0.478831971	0.78465665	0.96515232	0.154916226	0.169908119	0.325167995	11x2	S8
1.564283276	0.874024022	0.455826898	0.371000073	0.697089414	0	1.282356433	0.198220892	0	0.304751609	8x2	S8
2.243115862	1.271293053	0.640721292	0.455750353	0.208316826	0.241235342	1.206668476	0.269586481	0.221756622	0.532093219	12x2	S8
1.715165952	1.406475986	0.520112299	0.423988009	0	1.082491553	1.45865454	0.310426822	0.39719395	0.639013904	13x2	S8
1.607638942	0.957510287	0.433023765	0.419515129	0.232729114	0.460940047	1.734717634	0.150589427	0.330325194	0.950248985	14x2	S8
1.758923206	0.910007746	0.36595639	0.603998339	0	0.372511944	2.128518259	0	0.299134158	0.627194681	17x2	S8
1.393286904	1.038129148	0.452661021	0.258451958	0.180743543	0.520784244	2.22948744	0	0.389229204	0.575132197	15x2	S8
1.188369346	0.991823508	0.303014976	0.521896615	0	0.639288331	1.998658476	0	0.284577442	0.389170125	16x2	S8
1.002251635	0.653917258	0.082957575	0.170281338	0	0.248872724	1.680844791	0	0.208731962	0.239655216	24x2	S8
1.439333244	1.048417125	0.348647124	0.375631913	0	0.558260603	1.296211406	0	0	0.11740463	25x2	S8
1.439333244	1.048417125	0.348647124	0.375631913	0	0.558260603	1.296211406	0	0	0.11740463	25x2.1	S8
0.628571086	0.245732765	0	0.232799462	0	0	1.514301405	0	0.321037968	0	26x2	S8
1.732715993	0.910307743	0.566009617	0.610474787	0.256544078	0.884815958	2.184652457	0.16599911	0.52032936	0.851871515	18x2	S8
1.608911159	0.92647841	0.57580914	0.518120013	0.138735926	0.444877532	2.477852361	0.089770305	0.474345073	0.682770133	19x2	S8
1.54105382	1.355283669	0.512924257	0.377507686	0.369120916	0	1.83358404	0.119421473	0.334723294	0.619632618	22x2	S8
1.06560251	0.50878282	0.104364087	0.241002388	0	0	1.445347687	0	0.131296754	0.301496251	27x2	S8
1.420579503	0.735582504	0.215667173	0.389192608	0	0.223354872	2.407189281	0.170800785	0.495060043	0.203978015	20x2	S8
1.278654728	0.860131204	0.273198308	0.136932904	0	0.778795204	1.945366512	0	0.485685003	0.343579571	21x2	S8
0.5483889	0.477451804	0.273648806	0.159463485	0	0.261967767	2.576649358	0.100164146	0.449691857	0.252265257	23x2	S8
2.003458333	1.018151947	0.616700929	0.626320326	0.34150531	0	1.204565596	0	0.121179304	0.174154624	9x3	S8
1.871829474	0.579094601	0.700821585	0.324206917	0	0.318514735	0.707865519	0	0.267141391	0.342218412	7x3	S8
2.455876505	0.869202705	0.630030872	0.347284629	0.27245222	0	0.961406708	0	0.096676594	0.554995264	8x3	S8
2.003458333	1.018151947	0.616700929	0.626320326	0.34150531	0	1.204565596	0	0.121179304	0.174154624	9x3.1	S8
2.11970404	0.568265341	0.707573291	0.137844313	0	0.604394297	0.607684118	0	0	0.256448709	10x3	S8
2.041840765	1.516822353	0.548325476	0.738769294	0.472371149	0.735427578	0.90282048	0.128366938	0.308405114	0.596755882	11x3	S8
2.873186047	1.389595806	0.78796823	0.561711644	0	0.661051751	1.112304842	0	0.240099484	0.530297119	12x3	S8
1.961313241	1.291951644	0.49057256	0.43316478	0	0.474699103	1.603171502	0	0	0.587690746	13x3	S8
2.189993531	1.498944417	0.526760507	0.63901673	0.538763344	0.911753351	1.231954124	0.232407717	0.280828325	0.560934441	14x3	S8
1.595963464	0.907725468	0.572956674	0.360555917	0.384509304	0.547836046	2.690866133	0.101907903	0.633715329	0.709185536	17x3	S8
1.678925939	0.633823901	0.367915511	0.353183505	0	0.329459617	1.242881307	0.394734506	0.246394139	0.248536541	25x3	S8
1.695601364	1.210727614	0.67245712	0.605050343	0	0.928199384	1.875124935	0.122684962	0.430098427	0.678649076	15x3	S8
1.625722356	0.81914846	0.636005461	0.57891816	0.497864868	0.674055237	2.179407571	0.092951146	0.531428874	0.567940227	16x3	S8
1.151369748	0.574741338	0.223040495	0.315632251	0.276109578	0.477900756	2.685246084	0	0.412641751	0.538548007	18x3	S8
1.648739001	1.068677419	0.293505619	0.39655104	0.690702672	0.302806119	2.181649053	0	0.386553548	0.511162524	21x3	S8
0.485296632	0.735099895	0.299332973	0.276869044	0	0	2.517166979	0	0.246824251	0.253429686	23x3	S8
1.723863778	1.058274644	0.230308138	0.364381193	0	0.173666066	1.982389637	0.132803462	0.384810564	0.334467979	24x3	S8
1.678925939	0.633823901	0.367915511	0.353183505	0	0.329459617	1.242881307	0.394734506	0.246394139	0.248536541	25x3.1	S8
0.599531628	0.353293249	0.277256529	0.062947508	0.245750105	0.415884793	1.771498994	0	0.436169355	0.100120413	27x3	S8
1.8615222	0.671297349	0.088169953	0.301634049	0	0.264509858	0.886155065	0	0.332770467	0.254713197	28x3	S8
0.643304326	0.313201192	0.303386788	0.073623042	0.265374324	0.322808725	2.404917699	0.123426865	0.422507881	0	19x3	S8
1.19004471	0.852370935	0.548632279	0.337169808	0.181298565	0.460219434	2.226414691	0.117310836	0.518945427	0.473204633	20x3	S8
1.548280762	1.3592772	0.341204315	0.116727792	0.604862195	0	1.087124305	0.58707213	0.10731426	0.123212669	26x3	S8
1.833063555	1.013939208	0.411968717	0.582948643	0.304686237	0.697812662	1.894987244	0.098574959	0.334859852	0.761976486	22x3	S8
1.765386805	1.167698761	0.909479661	0.479734957	0.827124528	0.233291533	1.252695687	0	0.420651937	0.742891501	7x4	S8
2.097550551	1.514523037	0.848797873	0.583556045	0.453194274	0.74388994	1.113456148	0.12253783	0.134396329	0.694381034	8x4	S8
2.507168676	1.336216318	0.778425182	0.394628673	0.206426799	0.718358113	1.341539949	0	0.073248219	0.252299421	9x4	S8
2.60980219	1.429177463	0.829289184	0.651733096	0.584945808	0.558562111	0.887056429	0.252329564	0.207561416	0.621363772	10x4	S8
2.221584987	1.106942923	1.141750522	0.517992015	0.688728739	0.784803743	1.032534105	0.334236006	0	0.512237508	11x4	S8
2.550305945	1.420605356	0.949857525	0.939580414	0.321135921	1.064902726	1.082850031	0.181509694	0.334017911	0.537166643	12x4	S8
2.28505711	1.474930417	0.782397537	0.775796581	0.282294018	1.18662141	1.054487143	0	0.089213974	0.589517724	13x4	S8
2.507168676	1.336216318	0.778425182	0.394628673	0.206426799	0.718358113	1.341539949	0	0.073248219	0.252299421	9x4.1	S8
2.432997889	1.283186432	1.245069677	0.770710595	0.365690308	1.028940638	1.077312431	0.083807444	0.275127925	0.674732095	14x4	S8
1.837435524	0.73625417	0.587338716	0.567074958	0.336945885	0.699282095	2.077096321	0.373218603	0.554224076	0.742418688	16x4	S8
2.353319416	0.526273317	0.379350164	0.421541345	0.25279346	0.496344016	0.964734878	0	0.358803621	1.845940084	6x4	S8
2.308177091	1.479544018	0.839709012	0.575768627	0.442379429	0.769078066	1.491452086	0.095415171	0.220750437	0.659571453	15x4	S8
1.377968968	0.775781581	0.223543719	0.330419157	0	0.729779756	2.018875679	0.187743025	0.551245953	0.459118088	17x4	S8
1.343931448	0.749863309	0.362772225	0.314779637	0.172469207	0.498733099	2.119204885	0.111597722	0.373493655	0.40999627	24x4	S8
0.636389101	0.512202716	0	0.215819194	0	0.630856107	1.378322337	0.241209688	0.264552561	0.491074835	25x4	S8
0.636389101	0.512202716	0	0.215819194	0	0.630856107	1.378322337	0.241209688	0.264552561	0.491074835	25x4.1	S8
1.069177377	0.906997422	0.589402024	0.20492332	0.325521629	0.275441378	0.924605099	1.23907031	0.115507675	0.132619923	26x4	S8
1.725682744	0.742255396	0.080914125	0.110724592	0	0	1.457486973	0.185626522	0.436751524	0.116875958	27x4	S8
0.961047247	0.642726374	0.080170118	0.291309155	0.207547788	0.281189084	1.904210103	0.134295628	0.501045987	0.169113012	18x4	S8
0.935179312	0.947676625	0.351300487	0.140516452	0	0.183451634	2.145485786	0	0.623396307	0.733026028	20x4	S8
1.649228928	0.953339346	0.492194989	0.529769884	0.246148726	0.772002875	2.212189754	0.112537025	0.567378563	0.495996519	21x4	S8
1.409977428	0.748742513	0.377250169	0.426326567	0.174134336	0.423935855	2.259681943	0.384782281	0.464097106	0.37544397	22x4	S8
1.802244044	1.323293606	0.404334416	0.883114176	0.132943263	0.85730664	1.743740368	0.086022111	0.328920938	0.351311193	23x4	S8
1.483157184	0.725682467	0.346870283	0.5567622	0	0.851926761	1.238646349	0	0.436385195	0.37577614	28x4	S8
1.329595327	1.012001074	0.512215497	0.489086949	0.140086108	0.586137453	2.202214493	0.090643952	0.484586503	0.422999454	19x4	S8
2.53631113	1.529697589	0.962026927	0.960180839	0.602222153	0.728034279	0.874980053	0.077506771	0.526022249	2.615028819	6x5	S8
2.553039831	1.284306565	0.821335348	0.593896073	0.202957803	0.501368269	0.790396939	0	0.387109447	0.723544965	8x5	S8
2.043845299	1.073605321	0.453590421	0.455845314	0	0.347394696	0.74305933	0	0.115414257	0.732066222	9x5	S8
2.043845299	1.073605321	0.453590421	0.455845314	0	0.347394696	0.74305933	0	0.115414257	0.732066222	9x5.1	S8
1.859737229	1.209134021	0.843000676	0.555732179	0.319682035	0.920838947	0.710609541	0.15513898	0.340304859	0.390720393	10x5	S8
2.311526137	0.93017121	1.196767619	0.678399703	0.207025517	1.053787218	0.950368796	0	0.247573928	0.874657652	11x5	S8
1.938617283	1.066306846	0.750199447	0.513294358	0.776496124	0.72596604	1.113066495	0	0.183687255	0.930297016	13x5	S8
2.179582975	1.182854444	0.659201173	0.56826282	0.172130116	0.979913319	1.326013891	0.11137831	0.183235285	0.815580808	14x5	S8
1.885258977	1.441416125	0.492674849	0.452091276	0.469993182	0.198843269	1.118422564	0	0.083385887	0.850711356	7x5	S8
2.449303893	1.148624548	0.914654956	0.485788235	0.449020684	0.649895164	1.285222573	0	0.33252243	0.671296715	12x5	S8
2.128409508	0.680285096	0.522282279	0.573251345	0.206506388	0.454903569	1.390704277	0	0.20089431	0.663070883	15x5	S8
2.200170275	1.440478533	0.678401655	0.6050263	0.307241251	0.653413548	1.665873554	0.198803162	0.495192092	0.943097045	16x5	S8
2.311109689	1.377902713	0.765243259	0.783042833	0.119409347	0.543415131	1.836449959	0	0.520549771	0.871482376	17x5	S8
0.96506997	0.791630651	0.337940487	0.248326984	0.214464213	0.897895533	1.929508003	0.327663646	0.179686516	0.554698191	24x5	S8
0.598123197	0.462152523	0.197081688	0.067422683	0	0.591245065	0.955832695	0.226064289	0	0.142336775	25x5	S8
0.382592546	0.690999605	0	0.053921854	0	0.236426589	1.757552177	0	0.425995015	0.227670048	27x5	S8
0.598123197	0.462152523	0.197081688	0.067422683	0	0.591245065	0.955832695	0.226064289	0	0.142336775	25x5.1	S8
0.481553173	0.791919456	0.166982215	0.244685366	0	0.250473322	1.50410503	0	0.1050372	0	26x5	S8
1.61798258	0.608792706	0.494994026	0.501867089	0	0.22438962	1.335455175	0	0.094098873	0.540197233	18x5	S8
1.784721928	1.25677959	0.428794701	0.359095694	0.798875905	0.67597192	1.816827453	0.138883957	0.07616217	0.62722339	19x5	S8
1.731697727	1.083726682	0.404680745	0.566252561	0	0.475961631	1.58561952	0	0.154758836	0.596486864	21x5	S8
1.574099822	0.854849295	0.545455882	0.531654885	0.173840957	0.294192388	1.806415646	0.112485325	0.33085291	0.963900362	22x5	S8
1.369529458	1.065790345	0.304166771	0.407203893	0	0.284063798	2.066454521	0.108612628	0.424246801	0.485167176	23x5	S8
1.901012294	1.211407975	0.458576675	0.891892118	0.209380374	0.354336017	1.604989624	0.270962837	0.324472115	0.457845173	20x5	S8
1.851939532	0.790129001	0.743151258	0.426766647	0	0.23679008	0.436679142	0.181074767	0.128717154	0.375806439	9x6	S8
2.216456665	1.619781701	0.715107843	0.47384587	0.361157869	0.447154708	1.181774432	0.261765085	0.28709719	0.215296711	11x6	S8
2.251048951	1.354866126	0.652812783	0.338370111	0.239072976	0.269867689	1.191103172	0	0.198002668	0.669549608	12x6	S8
2.173877222	1.345596615	0.609269187	0.471129071	0	0.800464025	1.052332168	0	0.163286482	0.619439914	6x6	S8
1.534962302	0.877509272	0.489274611	0.55268988	0	0.290718306	1.26282899	0	0.092927692	0.653668065	7x6	S8
2.154262537	1.18769718	0.974230545	0.500720879	0.660619882	0.695491847	1.051505183	0	0.376884605	0.185451155	8x6	S8
1.851939532	0.790129001	0.743151258	0.426766647	0	0.23679008	0.436679142	0.181074767	0.128717154	0.375806439	9x6.1	S8
2.006206672	1.094765225	0.494384477	0.282977105	1.067366949	0.451578324	0.94321052	0.172662301	0.189371555	0.522107605	10x6	S8
2.068494449	1.327099699	0.817731326	0.535737084	0.458239911	0.648415754	1.379561928	0	0.243901888	0.533313951	13x6	S8
1.380937401	0.692472104	0.584639423	0.495960563	0.829409227	0.319444488	2.065818178	0	0.65372531	0.800082108	17x6	S8
2.444739	1.434111243	0.666940163	0.533226729	0	1.036913766	1.410819818	0.32100574	0.443746014	0.480614139	14x6	S8
1.74247853	0.987770289	0.546186009	0.409652261	0.174107618	0.39497825	2.065190338	0.225315741	0.694719367	0.987815467	16x6	S8
0.441131856	0.22041567	0.113001891	0.115591488	0.267095378	0.576511696	2.18961251	0.30652124	0.287976422	0.216011362	24x6	S8
0.541584809	0.373166549	0.067950911	0.061935644	0	0.475416709	1.957835279	0.46766215	0.330757346	0.196302631	25x6	S8
0.541584809	0.373166549	0.067950911	0.061935644	0	0.475416709	1.957835279	0.46766215	0.330757346	0.196302631	25x6.1	S8
0.516951231	0.323480473	0.180334354	0.041128888	0	0.245754852	2.3029128	0	0.17868257	0.086827652	27x6	S8
0.98584411	0.666863262	0.339204167	0.332394381	0.519774288	0.439809013	1.552284122	0	0.363457033	0.684414219	29x6	S8
2.166570367	1.527756225	0.533565513	0.652868256	0.631121374	0.356017185	1.121770577	0.272248436	0.176624168	0.834120628	15x6	S8
1.406778706	0.912272374	0.559753838	0.419761262	0	0.453186106	1.682163694	0.147758249	0.405143585	0.622467378	18x6	S8
1.534310234	1.267351668	0.518222045	0.585723514	0	0.386962081	1.588919286	0	0.486823264	0.591091958	19x6	S8
1.448257087	1.206052249	0.626447086	0.342190979	0.671802344	0.634823543	1.760922335	0	0.158920984	0.976241228	20x6	S8
1.480330076	1.020701793	0.383436456	0.222377034	0	0	1.765306782	0.149123423	0.327109443	0.346110862	21x6	S8
1.225183759	0.954973907	0.550889023	0.531375122	0	0.656777529	1.763754839	0.271418642	0.287747805	0.314504614	22x6	S8
0.703380116	0.852577137	0.215119565	0.309729479	0.139334287	0.465429688	2.153572623	0.341478262	0.598341928	0.367494081	23x6	S8
0.396904058	0.399738976	0.087893152	0.095552207	0	0.131839729	2.662262465	0	0.455126838	0.126956776	26x6	S8
1.048670016	1.130103767	0.503870219	0.298219646	0.22330612	0.822127613	1.856405233	0	0.295390756	0.51874874	28x6	S8
1.975916941	1.232194574	0.942047844	0.675890532	0.201181248	0.809439499	0.926440473	0.130176101	0.24110808	0.245888191	6x7	S8
1.850322543	1.556299847	0.641296944	0.515308776	0.317945725	0.403047303	1.315587681	0.154106322	0.338039674	0.473191108	9x7	S8
1.512566237	1.058132592	0.26850044	0.088774627	0	0.489904289	1.541538424	0.241338906	0.102721867	0.235879843	11x7	S8
1.316547771	0.93649396	0.552630733	0.308231573	0	0.437458946	2.21274325	0.117291871	0.507815119	1.106802064	17x7	S8
1.758256547	1.421618654	0.194480811	0.728782136	0	0.194480811	0.836132914	0	0.163112938	0.280916727	7x7	S8
2.085326681	1.253548516	0.970010004	1.1305511	0.328985194	0.9427411	0.837614138	0.212872773	0.299878018	0.382506885	8x7	S8
1.850322543	1.556299847	0.641296944	0.515308776	0.317945725	0.403047303	1.315587681	0.154106322	0.338039674	0.473191108	9x7.1	S8
1.294441933	1.123150966	0.496825568	0.233147201	0	0.639707427	0.882138368	0.216862757	0.268264405	0.273086435	10x7	S8
2.060130652	1.025983766	0.565687595	0.481640179	0	0.464911554	1.031259247	0	0.292444365	0.223846304	12x7	S8
2.617625301	1.313232368	0.538747782	0.55825914	0.39698778	0.71248038	1.103199309	0.128437223	0.308564058	0.354277251	13x7	S8
2.468367061	1.285022841	0.379062283	0.396377731	0.189085226	0.538277489	1.413678343	0	0.134189515	0.465018753	14x7	S8
1.730504092	1.02436722	0.489320619	0.461432352	0	0.593257637	1.667190356	0.165386326	0.54723332	0.959452281	16x7	S8
1.172825327	0.676744781	0.362158118	0.170292799	0	0.343465797	1.841170971	0	0.284727552	0.412204165	28x7	S8
1.081363721	0.96646504	0.266088501	0.110653546	0	0.313092261	1.494277373	0	0.538216247	0.350402896	29x7	S8
2.631931748	1.865948847	0.617936683	0.950795663	0.108061008	0.791147027	1.364366797	0.209765487	0.383247582	0.404727883	15x7	S8
0.739557926	0.608082502	0.451979542	0.4549074	0	0.609855425	2.042482078	0	0.284466563	0.331735915	19x7	S8
1.105949567	0.520155799	0.247695539	0.408105945	0	0	1.792125606	0.170539155	0.498659913	0.231183206	23x7	S8
1.711660277	1.059857025	0.359119799	0.542937222	0	0.234844958	2.356142357	0	0.338562488	0.468295672	18x7	S8
1.473065789	0.859544075	0.27948874	0.289268895	0.247728656	0.487429415	1.682705501	0.160295013	0.309892616	0.706485426	20x7	S8
1.752232066	1.034114089	0.436108505	0.354934592	0.228150383	0.772201297	1.632985957	0	0.161913175	0.403927436	21x7	S8
1.035140108	0.699103139	0.490964314	0.431543752	0.248670237	0	1.643286798	0.160904271	0.381576983	0.405240386	22x7	S8
0.525487255	0.488479984	0.194262596	0.184826254	0	0.451699771	2.585559256	0.100243777	0.403557839	0.126232904	24x7	S8
1.030816871	0.764508631	0.411788654	0.115845881	0	0	1.697388768	0	0.276128423	0.317036337	25x7	S8
1.216362992	0.744555026	0.302634191	0.346256109	0	0.610297292	1.998622688	0	0.501536851	0.400983296	26x7	S8
0.664104724	0.500258347	0	0.067739324	0.351012862	0.297010883	1.361063755	0	0.249105902	0.42901572	27x7	S8
1.030816871	0.764508631	0.411788654	0.115845881	0	0	1.697388768	0	0.276128423	0.317036337	25x7.1	S8
2.384997076	1.215739208	0.739268382	0.637026218	0.219719526	0.185916522	0.994137128	0.142171458	0.389824966	0.121299624	8x8	S8
1.634482381	1.508655015	0.46189044	0.465847965	0	0.665923803	0.725384939	0	0.09517324	0.327818938	9x8	S8
1.634482381	1.508655015	0.46189044	0.465847965	0	0.665923803	0.725384939	0	0.09517324	0.327818938	9x8.1	S8
1.692615146	0.844974821	0.309452093	0.438580756	0	0	0.965064619	0.199521215	0.10941486	0	10x8	S8
1.199997721	0.574815524	0.318976852	0.208338595	0	0	1.131255531	0	0.235143176	0.304836323	11x8	S8
1.732370976	0.92921809	0.426316026	0.333068051	0.228302796	0.80456874	1.565858658	0.590901355	0.324042679	0.558073502	12x8	S8
1.927829004	1.469728482	0.346511015	0.297692244	0.220369583	0.252536701	1.598627778	0.142592083	0.234586975	0.269340601	13x8	S8
1.641293023	1.186473386	0.77347206	0.479373296	0.478771876	0.464251618	1.858858348	0.103264522	0.523626559	0.771665156	16x8	S8
1.49412914	0.878723032	0.470589658	0.366566333	0	0.750612201	2.226930297	0.10237886	0.489223707	0.564728625	17x8	S8
1.895415358	1.051143087	0.381729997	0.495973808	0	0.154709007	1.679094382	0.314505603	0.613928977	1.02643599	14x8	S8
1.120579855	0.787291711	0.635815671	0.449817276	0.302111567	0.729015099	1.887718218	0	0.216448635	0.428432588	19x8	S8
1.169411804	0.708811006	0.366707106	0.539950735	0	0.220024264	1.607459487	0	0.428515792	0.668850809	20x8	S8
1.345300015	0.647869227	0.570414071	0.557820256	0.20504578	0.520500827	1.916870592	0	0.389383156	0.365275495	22x8	S8
2.163259198	1.031871707	0.609707291	0.846051082	0.135001716	0.659332506	1.557415204	0.286980803	0.230083647	0.519574295	23x8	S8
1.54985554	0.733761827	0.342674564	0.659433372	0.166927685	0.564986012	1.826006532	0.183706916	0.500922789	0.505029334	24x8	S8
1.284480767	1.019306275	0.37251864	0.34970537	0	0.350894146	1.842449803	0.134165409	0.643006649	0.938676094	27x8	S8
1.654346901	1.028478216	0.639132896	0.48147586	0.645124684	0.321862845	1.851004588	0.294368414	0.433558037	0.85484428	15x8	S8
1.569903801	0.741955037	0.344681397	0.39636962	0.1720001	0.497480619	2.273247771	0.111294183	0.381733539	0.578434886	18x8	S8
1.535732014	1.36931823	0.440437792	0.553150081	0	0	1.64718642	0	0.156590056	0.481294708	21x8	S8
1.452077263	1.700761595	0.410349435	0.526420154	0.264592958	0.559389257	1.448499851	0	0.451413833	0.215594262	25x9	S8
1.210088292	0.855737963	0.161413997	0.055220578	0.286142995	0.55471985	1.887290514	0	0.334159064	0.582883878	28x9	S8
1.452077263	1.700761595	0.410349435	0.526420154	0.264592958	0.559389257	1.448499851	0	0.451413833	0.215594262	25x9.1	S8
0.705148366	0.783287543	0.149551032	0.425106862	0	0.224326548	1.952979912	0	0.404935715	0.216018157	26x9	S8
1.439547814	1.011127124	0.187222781	0.256199595	0	0.280834172	1.230747855	0	0.117769169	0.440515905	9x9	S8
1.439547814	1.011127124	0.187222781	0.256199595	0	0.280834172	1.230747855	0	0.117769169	0.440515905	9x9.1	S8
2.003394738	1.33913369	0.462935824	0.433801315	0.7960251	0.269553047	0.967110101	0	0.197749447	0.194521722	8x9	S8
1.634220206	0.738840803	0.626718142	0.349228126	0.265936185	0.675068777	1.260570774	0.172076355	0.188728906	0.325033115	10x9	S8
1.50054975	1.17164841	0.437693178	0.213823119	1.028301093	0.510409821	1.850659613	0	0.196579319	0.289852952	11x9	S8
1.342300239	0.839420527	0.403378645	0.254262929	0.231826776	0.459342015	1.78220953	0	0.402653369	0.810187121	12x9	S8
1.790545695	1.41504797	0.58573466	0.607029009	0.138063463	0.566253769	1.90436305	0.089335182	0.322556915	0.489201241	13x9	S8
1.765846306	1.054688056	0.503813728	0.4484403	0	0.692078201	1.823630778	0.126232252	0.303575575	0.730620668	14x9	S8
1.80357061	1.008170256	0.446741003	0.406952289	0.178448901	0.363681351	1.853948835	0.115466936	0.342473267	1.067823355	15x9	S8
[truncated: 1,287 more rows]
