# Supplementary material for: Inference on spatial heterogeneity in tumor microenvironment using spatial transcriptomics data
Source: Comput Syst Oncol. Author manuscript; Available in PMC 2022 Sep 1. (PMC9410565; doi:10.1002/cso2.1043)
Supplement: Supplementary Table 4 [file NIHMS1830146-supplement-Supplementary_Table_4.csv]

Supplementary Table 4: Rho and ML residual variance (sigma squared) values for the multivariate regression model corresponding to Figure 3C.
		S1	S2	S3	S4	S5	S6	S7	S8	S9	S10	S11
Cell cycle	Rho	4.46E-09	-6.34E-10	1.76E-09	2.03E-10	-1.17E-09	5.07E-11	-5.67E-10	1.72E-09	5.84E-10	6.17E-10	2.93E-09
	ML residual variance (sigma squared)	1.97E-21	3.79E-23	2.14E-22	3.30E-24	1.75E-22	3.69E-25	2.68E-23	3.64E-22	1.70E-23	1.49E-23	7.16E-22
EMT	Rho	4.46E-09	-6.34E-10	1.76E-09	2.05E-10	-1.17E-09	5.07E-11	-5.67E-10	1.72E-09	5.84E-10	6.17E-10	2.93E-09
	ML residual variance (sigma squared)	1.92E-22	3.38E-22	1.37E-21	3.33E-24	1.92E-22	4.22E-24	7.05E-23	5.55E-21	2.49E-22	1.53E-22	6.72E-21
Inflammation	Rho	4.46E-09	-6.34E-10	1.76E-09	2.05E-10	-1.17E-09	5.07E-11	-5.67E-10	1.72E-09	5.84E-10	6.17E-10	2.93E-09
	ML residual variance (sigma squared)	1.53E-21	1.88E-23	1.27E-22	3.39E-24	1.11E-22	2.82E-25	4.57E-23	5.31E-22	2.21E-23	2.48E-23	6.71E-22
Hypoxia	Rho	4.46E-09	-6.34E-10	1.76E-09	2.05E-10	-1.17E-09	5.07E-11	-5.67E-10	1.72E-09	5.84E-10	6.17E-10	2.93E-09
	ML residual variance (sigma squared)	2.32E-21	3.25E-23	4.39E-22	1.38E-23	1.60E-22	4.30E-25	2.88E-23	1.19E-21	7.41E-23	1.10E-22	7.70E-22
